# Supplementary material for: 3-Methyl-4-{[(3-{[(3-methyl-5-oxo-1-phenyl-4,5-dihydro-1H-pyrazol-4-yl­idene)(phen­yl)meth­yl]amino­meth­yl}benz­yl)amino](phen­yl)methyl­idene}-1-phenyl-1H-pyrazol-5(4H)-one
Source: Acta Crystallogr Sect E Struct Rep Online. 2011 Jul 13;67(Pt 8):o2015. doi: 10.1107/S1600536811027000 (PMC3213468; doi:10.1107/S1600536811027000)
Supplement: Supplementary file 2 [file e-67-o2015-Isup2.hkl]

# 
# h,k,l, Fc-squared, Fo-squared, sigma(Fo-squared) and status flag 
# 
data_I
_shelx_title ' Z in C2/c' 
_shelx_refln_list_code          4 
_shelx_F_calc_maximum      560.17 
_exptl_crystal_F_000      1384.00 
_reflns_d_resolution_high  0.7598 
 
loop_ 
 _symmetry_equiv_pos_as_xyz 
 'x, y, z' 
 '-x, y, -z+1/2' 
 'x+1/2, y+1/2, z' 
 '-x+1/2, y+1/2, -z+1/2' 
 '-x, -y, -z' 
 'x, -y, z-1/2' 
 '-x+1/2, -y+1/2, -z' 
 'x+1/2, -y+1/2, z-1/2' 
 
_cell_length_a    26.4648 
_cell_length_b    14.3131 
_cell_length_c     9.5492 
_cell_angle_alpha  90.000 
_cell_angle_beta   96.766 
_cell_angle_gamma  90.000 
 
_shelx_F_squared_multiplier     1.000 
 
loop_ 
 _refln_index_h 
 _refln_index_k 
 _refln_index_l 
 _refln_F_squared_calc 
 _refln_F_squared_meas 
 _refln_F_squared_sigma 
 _refln_observed_status 
   2   0   0     3014.95     3026.54     48.03 o 
   4   0   0    80521.21    73945.83   1380.29 o 
   6   0   0    11465.87    10952.76     84.49 o 
   8   0   0     1824.65     1853.92     15.72 o 
  10   0   0      541.97      662.44      8.07 o 
  12   0   0      664.31      802.98      8.55 o 
  14   0   0     1772.34     1863.55     16.32 o 
  16   0   0     2466.05     2570.53     24.69 o 
  18   0   0      467.83      453.90     11.82 o 
  20   0   0     1582.28     1597.41     23.64 o 
  22   0   0      294.21      312.15     12.38 o 
  24   0   0       15.03       20.00      8.75 o 
  26   0   0      314.75      312.85     16.84 o 
  28   0   0       89.40       65.05     13.32 o 
  30   0   0       41.87       51.59     13.57 o 
  32   0   0       12.48       -1.26     11.51 o 
  34   0   0        3.30       21.49     11.80 o 
   1   1   0    18196.20    18389.47    176.93 o 
   3   1   0    14579.71    14249.72     91.98 o 
   5   1   0     2431.86     2113.06     13.67 o 
   7   1   0     1295.88     1191.85      8.48 o 
   9   1   0       84.97       79.68      2.15 o 
  11   1   0     1032.84     1160.72      8.53 o 
  13   1   0      314.01      349.32      4.79 o 
  15   1   0      597.02      608.63      6.33 o 
  17   1   0     3136.69     3362.46     25.16 o 
  19   1   0       77.99       76.87      4.68 o 
  21   1   0      298.05      319.86      8.38 o 
  23   1   0      408.82      401.45     11.35 o 
  25   1   0      253.58      291.89     10.55 o 
  27   1   0       26.24       21.05      7.16 o 
  29   1   0      120.70      129.58     17.33 o 
  31   1   0        0.66        4.01      8.07 o 
  33   1   0        0.45        3.63      8.14 o 
   0   2   0    31461.36    30383.73    319.61 o 
   2   2   0     1266.11     1063.00      9.36 o 
   4   2   0      509.06      524.78      5.15 o 
   6   2   0    18937.94    18726.67    107.01 o 
   8   2   0        3.95        9.60      1.41 o 
  10   2   0     1014.65     1022.90      8.25 o 
  12   2   0      295.52      277.38      4.10 o 
  14   2   0      134.54      152.35      3.34 o 
  16   2   0        3.03        0.86      2.34 o 
  18   2   0     1177.32     1276.49     14.17 o 
  20   2   0        0.50        0.08      4.00 o 
  22   2   0        7.75        0.42      5.08 o 
  24   2   0        3.58        6.98      5.27 o 
  26   2   0       22.35       18.34      7.00 o 
  28   2   0       48.35       45.32      9.31 o 
  30   2   0       13.61       20.89      8.07 o 
  32   2   0        0.27       16.57      9.12 o 
  34   2   0       10.44       10.88     15.68 o 
   1   3   0       62.10       65.45      3.79 o 
   3   3   0     1850.02     1625.91     16.22 o 
   5   3   0    13275.38    12492.16     78.33 o 
   7   3   0     5791.05     5522.01     31.62 o 
   9   3   0      171.77      191.72      3.49 o 
  11   3   0      150.27      122.15      3.55 o 
  13   3   0      621.82      670.11      6.60 o 
  15   3   0      135.47      130.90      3.50 o 
  17   3   0     1083.99     1080.44     12.09 o 
  19   3   0       87.13       95.68      5.46 o 
  21   3   0      882.98      921.95     15.94 o 
  23   3   0       73.72       81.36      9.32 o 
  25   3   0      190.62      196.84      9.42 o 
  27   3   0       20.30       19.84     12.60 o 
  29   3   0        8.04        6.98      7.97 o 
  31   3   0       10.64        8.28      8.69 o 
  33   3   0        0.01        1.98     10.06 o 
   0   4   0     1328.90     1181.62     20.93 o 
   2   4   0     9029.20     9270.99     82.79 o 
   4   4   0      200.44      160.58      5.99 o 
   6   4   0      680.76      592.81      6.87 o 
   8   4   0     3316.49     3322.80     24.54 o 
  10   4   0      833.88      783.22      7.59 o 
  12   4   0     2639.99     2619.94     19.38 o 
  14   4   0      263.21      326.25      5.39 o 
  16   4   0      551.20      484.68      7.28 o 
  18   4   0       89.43      102.88      5.69 o 
  20   4   0      368.78      352.04     10.21 o 
  22   4   0       10.36       12.80      5.46 o 
  24   4   0      307.76      335.59     11.72 o 
  26   4   0       61.76       77.00      8.86 o 
  28   4   0       51.78       67.55     11.31 o 
  30   4   0       11.40       27.86      8.78 o 
  32   4   0       10.84       -1.67     12.04 o 
   1   5   0      367.86      329.50      5.45 o 
   3   5   0      165.29      160.57      4.18 o 
   5   5   0     2056.83     2121.42     17.43 o 
   7   5   0    11998.28    12354.00     70.54 o 
   9   5   0     1071.14      980.77      9.30 o 
  11   5   0     3659.72     4085.11     26.36 o 
  13   5   0       73.24       80.44      3.48 o 
  15   5   0      444.45      477.49      7.39 o 
  17   5   0        7.11        8.99      3.75 o 
  19   5   0      475.17      512.43     10.63 o 
  21   5   0      823.69      835.26     14.54 o 
  23   5   0     1125.69     1191.85     20.77 o 
  25   5   0      131.95      128.35      9.59 o 
  27   5   0       29.54       20.63     12.41 o 
  29   5   0        5.00       11.38      8.00 o 
  31   5   0        1.85        2.18      7.72 o 
  33   5   0        4.14       -7.48     10.60 o 
   0   6   0      125.28      126.42      6.26 o 
   2   6   0     5713.66     5984.29     41.02 o 
   4   6   0     1291.67     1159.31     11.35 o 
   6   6   0    12504.82    12925.13     77.16 o 
   8   6   0      801.81      901.31      9.09 o 
  10   6   0      568.92      645.16      8.47 o 
  12   6   0      955.79      936.74     10.21 o 
  14   6   0      359.19      365.04      7.29 o 
  16   6   0        6.79        9.66      3.54 o 
  18   6   0      739.81      736.66     17.29 o 
  20   6   0      128.60      130.78      7.42 o 
  22   6   0     1012.43     1006.59     19.95 o 
  24   6   0      205.04      200.32     11.93 o 
  26   6   0       53.39       47.94      9.31 o 
  28   6   0       50.12       45.11      9.20 o 
  30   6   0        2.94        9.52      8.78 o 
  32   6   0        0.44       13.09      8.90 o 
   1   7   0      280.54      223.10      5.73 o 
   3   7   0     9560.22    10423.19     68.73 o 
   5   7   0       58.82       92.48      3.97 o 
   7   7   0      585.84      653.34      7.80 o 
   9   7   0        0.29        1.64      2.48 o 
  11   7   0      513.35      527.29      8.07 o 
  13   7   0      357.71      334.95      7.34 o 
  15   7   0       46.09       78.39      4.79 o 
  17   7   0      279.02      289.68      8.10 o 
  19   7   0        6.09        1.31      4.93 o 
  21   7   0       66.80       51.14      7.18 o 
  23   7   0      385.11      378.50     14.61 o 
  25   7   0       85.13       83.62     12.46 o 
  27   7   0       55.14       37.72      9.42 o 
  29   7   0        0.28        3.30      8.76 o 
  31   7   0        0.79        9.72      8.78 o 
   0   8   0     1884.98     1739.27     29.82 o 
   2   8   0       23.02       23.95      3.60 o 
   4   8   0      323.44      344.64      6.90 o 
   6   8   0       92.82      133.98      4.89 o 
   8   8   0      157.95      189.93      5.96 o 
  10   8   0        0.78        1.99      3.15 o 
  12   8   0       42.67       55.02      5.22 o 
  14   8   0        0.08        3.85      3.80 o 
  16   8   0      177.51      173.86      7.27 o 
  18   8   0       13.85       11.44      5.55 o 
  20   8   0     1278.14     1241.33     20.87 o 
  22   8   0       13.82        6.59      7.15 o 
  24   8   0       46.35       43.21      9.85 o 
  26   8   0       71.53       81.48     17.88 o 
  28   8   0        4.65       16.29      8.78 o 
  30   8   0        3.11       14.66      8.78 o 
   1   9   0      429.93      450.77      8.11 o 
   3   9   0        0.01        1.61      3.16 o 
   5   9   0       36.28       50.92      4.33 o 
   7   9   0       13.48        7.57      3.13 o 
   9   9   0       16.89       11.94      3.83 o 
  11   9   0      172.70      204.92      7.07 o 
  13   9   0      450.00      436.87      9.38 o 
  15   9   0      248.07      285.46      8.26 o 
  17   9   0        2.41        7.03      5.48 o 
  19   9   0      165.49      200.06     10.97 o 
  21   9   0      136.50      155.71     10.41 o 
  23   9   0       45.37       58.85      9.81 o 
  25   9   0       38.57       41.63     10.64 o 
  27   9   0       15.94       21.59     10.41 o 
  29   9   0        0.01        9.19      9.17 o 
   0  10   0     4429.89     4433.61     47.71 o 
   2  10   0       98.52       81.42      5.16 o 
   4  10   0      241.82      253.92      7.14 o 
   6  10   0      364.61      403.37      9.66 o 
   8  10   0     1542.31     1561.78     16.97 o 
  10  10   0      169.95      169.21      6.46 o 
  12  10   0      415.60      470.73     10.31 o 
  14  10   0     1057.56     1068.96     17.03 o 
  16  10   0      101.08       84.55      8.48 o 
  18  10   0       33.60       35.74      8.28 o 
  20  10   0       42.50       31.64      9.12 o 
  22  10   0       10.04       11.26      9.12 o 
  24  10   0        0.53       -3.18      8.93 o 
  26  10   0       20.56        7.27     10.80 o 
  28  10   0       29.73       43.83     11.27 o 
   1  11   0     1170.29     1168.44     17.44 o 
   3  11   0      265.88      242.36      7.73 o 
   5  11   0     2413.92     2286.05     23.05 o 
   7  11   0      746.14      766.78     12.54 o 
   9  11   0      558.83      557.38     11.33 o 
  11  11   0      138.01      110.15      8.20 o 
  13  11   0        9.32        5.94      5.50 o 
  15  11   0      666.33      621.30     14.42 o 
  17  11   0      455.04      423.52     23.38 o 
  19  11   0      209.01      203.28     12.67 o 
  21  11   0       41.14       50.83      9.42 o 
  23  11   0        1.02       -7.20      7.98 o 
  25  11   0        1.56       -3.10      9.53 o 
  27  11   0       35.94       30.41     13.69 o 
   0  12   0      836.54      728.99     24.33 o 
   2  12   0      431.75      430.62     11.53 o 
   4  12   0      514.73      465.64     11.45 o 
   6  12   0      253.93      308.26      9.69 o 
   8  12   0     1177.91     1061.20     17.25 o 
  10  12   0       40.76       49.32      6.70 o 
  12  12   0     1157.72     1142.45     21.19 o 
  14  12   0       28.90       36.49      6.78 o 
  16  12   0       10.25        0.50      8.80 o 
  18  12   0       97.03      145.38     12.40 o 
  20  12   0        6.73       14.11      8.62 o 
  22  12   0       28.92       37.69      9.62 o 
  24  12   0       72.74       97.20     12.86 o 
  26  12   0        4.34        4.65      9.74 o 
   1  13   0      401.28      389.25     11.55 o 
   3  13   0       15.71       15.03      6.47 o 
   5  13   0      637.04      567.49     13.46 o 
   7  13   0       69.11       80.16      7.24 o 
   9  13   0      269.26      276.18     10.82 o 
  11  13   0      140.72      139.59      9.73 o 
  13  13   0        5.23       -3.95      6.05 o 
  15  13   0       34.78       22.61      9.12 o 
  17  13   0       55.08       48.20     13.08 o 
  19  13   0       28.19       34.34      9.42 o 
  21  13   0       33.92       41.01      9.84 o 
  23  13   0       47.30       56.61     10.59 o 
  25  13   0        1.50        5.06     15.17 o 
   0  14   0      420.28      321.62     23.60 o 
   2  14   0      117.41      130.19     10.11 o 
   4  14   0       73.63       87.94      7.67 o 
   6  14   0       45.07       32.94      7.29 o 
   8  14   0       68.33       69.02      8.23 o 
  10  14   0       32.15       16.85      8.51 o 
  12  14   0       21.32       14.08      8.71 o 
  14  14   0       10.09       14.16     15.33 o 
  16  14   0        0.11        6.96     11.18 o 
  18  14   0       10.12       16.25     10.01 o 
  20  14   0        9.83       22.76     12.52 o 
  22  14   0       14.14       24.41     10.71 o 
   1  15   0      129.44      127.03     12.17 o 
   3  15   0        5.65       -3.65      7.47 o 
   5  15   0       65.71       74.97      9.78 o 
   7  15   0       52.14       54.94     11.31 o 
   9  15   0       44.79       22.61      9.32 o 
  11  15   0        0.17       -3.21      8.39 o 
  13  15   0       56.36       59.50     14.60 o 
  15  15   0        0.24        8.85     10.41 o 
  17  15   0        5.20       18.21     10.41 o 
  19  15   0        1.58        0.76     10.41 o 
   0  16   0       42.06       85.59     25.29 o 
   2  16   0        5.43       -4.47      7.42 o 
   4  16   0       73.03       74.07     10.55 o 
   6  16   0       81.48      111.44     10.57 o 
   8  16   0       55.61       50.40     11.31 o 
  10  16   0        8.27        6.92     15.33 o 
  12  16   0        0.02       -7.34      9.16 o 
  14  16   0        7.29       -8.21     12.41 o 
  16  16   0        1.36       -1.26     10.41 o 
  18  16   0       11.01        2.28     11.50 o 
   1  17   0       55.10       64.13      8.98 o 
   3  17   0        3.57       -0.24      8.28 o 
   5  17   0       29.66       59.36     10.17 o 
   7  17   0       57.56       61.49     11.36 o 
   9  17   0       35.89       43.18     10.68 o 
  11  17   0       36.48       67.05     18.61 o 
  13  17   0       16.25       39.00     11.46 o 
   0  18   0        0.02        4.03     11.22 o 
   2  18   0        2.50       14.07      8.03 o 
   4  18   0        1.83        8.89      9.01 o 
   6  18   0        3.02      -10.23     15.73 o 
   8  18   0        5.26       -6.55      9.52 o 
  10  18   0       10.22      -10.40     10.40 o 
 -33   1   1       43.93       61.52     16.92 o 
 -31   1   1       10.37        2.15     10.22 o 
 -29   1   1        2.12        1.82      9.85 o 
 -27   1   1       36.39       43.91      7.99 o 
 -25   1   1       21.85       25.61      5.88 o 
 -23   1   1       43.24       35.38      5.43 o 
 -21   1   1      421.64      408.98      9.02 o 
 -19   1   1       22.91       25.04      4.10 o 
 -17   1   1     1203.56     1217.58     11.99 o 
 -15   1   1      404.31      428.61      6.41 o 
 -13   1   1     2350.54     2341.67     14.56 o 
 -11   1   1      306.50      284.73      4.10 o 
  -9   1   1     1378.19     1302.98      8.79 o 
  -7   1   1     2963.30     2664.05     16.87 o 
  -5   1   1    28030.54    28537.01    146.82 o 
  -3   1   1     2141.88     2003.56     13.37 o 
  -1   1   1      140.30       82.92      1.61 o 
   1   1   1      871.16      753.79      5.78 o 
   3   1   1     4903.01     4602.58     27.72 o 
   5   1   1    61226.52    59776.45    339.85 o 
   7   1   1     8516.48     8218.54     45.38 o 
   9   1   1     6783.02     6811.01     38.07 o 
  11   1   1      304.20      282.33      4.47 o 
  13   1   1      353.83      413.50      6.65 o 
  15   1   1       24.79       21.51      3.20 o 
  17   1   1     1412.47     1406.79     15.64 o 
  19   1   1       15.66       21.63      3.66 o 
  21   1   1       30.92       25.88      4.73 o 
  23   1   1       61.80       53.27      5.89 o 
  25   1   1       24.77       31.94      7.78 o 
  27   1   1       24.56       10.56      5.38 o 
  29   1   1       33.14        9.02     12.29 o 
  31   1   1       67.88       58.10     29.22 o 
  33   1   1       23.02       21.11     20.50 o 
 -34   2   1       34.59       26.41     10.91 o 
 -32   2   1        4.63       -6.52      9.24 o 
 -30   2   1      308.65      308.04     17.66 o 
 -28   2   1        6.10        4.55      8.06 o 
 -26   2   1      342.53      381.35     12.02 o 
 -24   2   1        0.33       -1.99      5.21 o 
 -22   2   1       80.37       88.86      6.24 o 
 -20   2   1       60.64       57.96      4.89 o 
 -18   2   1      568.04      613.18      8.50 o 
 -16   2   1        5.52        6.24      2.61 o 
 -14   2   1     1357.31     1606.47     12.11 o 
 -12   2   1      166.11      130.77      3.30 o 
 -10   2   1      326.56      339.52      4.92 o 
  -8   2   1      354.16      451.36      4.68 o 
  -6   2   1     7021.84     6678.69     37.98 o 
  -4   2   1     7564.65     6733.60     39.01 o 
  -2   2   1      615.53      448.98      5.17 o 
   0   2   1     1070.08      955.65      8.70 o 
   2   2   1     9328.08     8288.94     57.33 o 
   4   2   1     8704.48     8536.82     63.06 o 
   6   2   1      319.76      311.58      5.85 o 
   8   2   1      570.64      545.42      4.89 o 
  10   2   1     8898.44     8961.96     49.05 o 
  12   2   1      899.27      954.58      7.67 o 
  14   2   1     2079.36     2242.41     17.29 o 
  16   2   1      235.08      251.27      5.70 o 
  18   2   1       28.18       28.96      4.31 o 
  20   2   1       11.48       10.04      4.00 o 
  22   2   1      445.16      406.39     13.21 o 
  24   2   1       94.42      102.40      7.10 o 
  26   2   1      723.34      770.98     16.30 o 
  28   2   1      277.47      289.58     18.84 o 
  30   2   1       16.72       -3.11     11.55 o 
  32   2   1       14.02      -13.78     24.02 o 
 -33   3   1        0.02        1.85      9.51 o 
 -31   3   1      127.22      125.56     12.60 o 
 -29   3   1      371.12      364.16     25.19 o 
 -27   3   1       70.49       80.71      8.92 o 
 -25   3   1      701.63      750.75     15.62 o 
 -23   3   1       89.98       99.33      7.63 o 
 -21   3   1       22.74       13.33      4.71 o 
 -19   3   1       80.94       84.08      5.11 o 
 -17   3   1        0.30       -2.67      2.72 o 
 -15   3   1      363.52      416.67      9.22 o 
 -13   3   1      157.93      172.87      4.64 o 
 -11   3   1      203.13      189.52      4.15 o 
  -9   3   1     3075.00     3307.39     20.77 o 
  -7   3   1      250.73      237.55      3.79 o 
  -5   3   1     1132.80     1178.31     10.86 o 
  -3   3   1     6186.72     6014.46     41.57 o 
  -1   3   1    16114.83    16172.31    115.94 o 
   1   3   1     7634.89     7267.24     51.31 o 
   3   3   1     9542.47     8771.56     58.50 o 
   5   3   1    20429.25    20936.33    127.06 o 
   7   3   1      888.51      923.54      8.73 o 
   9   3   1     4116.83     4280.17     25.07 o 
  11   3   1     1529.98     1737.01     13.00 o 
  13   3   1      174.17      162.10      4.08 o 
  15   3   1      799.74      841.28      9.07 o 
  17   3   1      185.76      208.39      7.01 o 
  19   3   1       10.78        3.76      4.52 o 
  21   3   1      519.60      507.46     11.19 o 
  23   3   1      220.33      237.72      8.53 o 
  25   3   1      675.12      696.35     20.93 o 
  27   3   1      427.36      439.58     13.05 o 
  29   3   1       22.54       26.81      8.04 o 
  31   3   1        3.50        4.40     15.94 o 
  33   3   1        0.45       -4.94     34.14 o 
 -32   4   1        3.77       15.16     14.96 o 
 -30   4   1       50.91       42.62     13.50 o 
 -28   4   1       89.43       60.09      9.33 o 
 -26   4   1       95.92       98.91     12.25 o 
 -24   4   1      320.87      322.98     11.06 o 
 -22   4   1      123.07      130.11      7.48 o 
 -20   4   1        4.34        9.35      4.68 o 
 -18   4   1      460.31      467.76      8.94 o 
 -16   4   1      370.91      351.04      7.12 o 
 -14   4   1      343.58      349.79      6.52 o 
 -12   4   1     5318.04     5342.25     32.51 o 
 -10   4   1      375.42      404.67      5.95 o 
  -8   4   1     1127.07     1007.24      9.62 o 
  -6   4   1      243.30      192.61      5.45 o 
  -4   4   1      160.19      161.57      4.23 o 
  -2   4   1        2.84        5.51      2.30 o 
   0   4   1       21.42       30.92      2.31 o 
   2   4   1     6327.36     5993.52     42.88 o 
   4   4   1      446.18      518.04      6.33 o 
   6   4   1    10117.95     9999.51     65.89 o 
   8   4   1      273.32      289.35      5.39 o 
  10   4   1     3987.06     3945.20     29.50 o 
  12   4   1     2009.45     2196.08     15.99 o 
  14   4   1      130.67      120.40      3.29 o 
  16   4   1       22.72       14.07      3.67 o 
  18   4   1       19.97       27.50      4.72 o 
  20   4   1      155.36      150.71      7.79 o 
  22   4   1     1178.05     1173.56     17.80 o 
  24   4   1        0.00       -6.26      6.26 o 
  26   4   1       40.17       43.39      8.17 o 
  28   4   1       25.72       28.25      7.97 o 
  30   4   1        1.58        4.88     14.06 o 
  32   4   1        5.63       10.11     21.46 o 
 -33   5   1        5.74       -4.98     10.04 o 
 -31   5   1        1.26       -5.56     12.19 o 
 -29   5   1        2.02       -5.30      8.45 o 
 -27   5   1       36.99       46.32      9.94 o 
 -25   5   1       22.81       17.45      7.19 o 
 -23   5   1      160.18      172.51     10.58 o 
 -21   5   1      283.33      298.23      9.74 o 
 -19   5   1      137.09      155.85      8.24 o 
 -17   5   1      111.61      134.88      7.00 o 
 -15   5   1        2.12       -2.88      3.00 o 
 -13   5   1       27.86       35.65      3.33 o 
 -11   5   1      673.59      661.14      7.77 o 
  -9   5   1        0.00        0.69      2.27 o 
  -7   5   1        4.97       25.58      2.55 o 
  -5   5   1      673.80      735.92      9.59 o 
  -3   5   1       42.95       58.24      2.83 o 
  -1   5   1      592.88      616.32      7.88 o 
   1   5   1     3057.28     2941.96     23.30 o 
   3   5   1      246.37      212.02      4.42 o 
   5   5   1       39.96       25.53      2.18 o 
   7   5   1      258.92      323.32      4.90 o 
   9   5   1      480.26      404.71      7.39 o 
  11   5   1      532.80      642.41      8.82 o 
  13   5   1      351.40      402.74      7.32 o 
  15   5   1       24.31       14.79      3.07 o 
  17   5   1       65.20       73.07      5.64 o 
  19   5   1      137.14      144.12      6.85 o 
  21   5   1      411.67      427.40     11.07 o 
  23   5   1       10.99        2.08      6.71 o 
  25   5   1       37.61       32.45      6.30 o 
  27   5   1       38.79       38.13      9.14 o 
  29   5   1        5.10       -8.07      8.07 o 
  31   5   1        2.85       -0.36     18.21 o 
 -32   6   1       18.79       22.00     10.04 o 
 -30   6   1        3.45       -3.82      9.12 o 
 -28   6   1        4.76       -2.67      7.61 o 
 -26   6   1        9.27        9.76      7.69 o 
 -24   6   1        6.80       13.93      7.92 o 
 -22   6   1       53.51       43.84      6.89 o 
 -20   6   1       87.44       79.91      6.73 o 
 -18   6   1        8.20       12.55      4.64 o 
 -16   6   1      713.20      714.88     10.62 o 
 -14   6   1       99.05       96.09      4.47 o 
 -12   6   1       36.10       52.66      3.88 o 
 -10   6   1      644.17      698.60      8.08 o 
  -8   6   1        1.40        4.36      2.47 o 
  -6   6   1       43.44       42.00      3.03 o 
  -4   6   1     2544.32     2747.07     21.57 o 
  -2   6   1      421.31      397.70      6.05 o 
   0   6   1     9300.77     9269.66     60.83 o 
   2   6   1     1363.12     1273.89     11.84 o 
   4   6   1       49.40       51.43      2.95 o 
   6   6   1     1529.95     1500.54     13.80 o 
   8   6   1     3196.58     3080.51     22.50 o 
  10   6   1      124.23      120.70      4.71 o 
  12   6   1      136.23      117.19      4.34 o 
  14   6   1       22.90       23.96      3.61 o 
  16   6   1        1.74        0.27      4.00 o 
  18   6   1        5.68        5.68      4.55 o 
  20   6   1       38.54       35.24      6.69 o 
  22   6   1      289.53      308.49     11.65 o 
  24   6   1        1.49       10.34      6.79 o 
  26   6   1        0.01       -2.02      5.29 o 
  28   6   1        4.12       10.34     12.34 o 
  30   6   1       11.60       16.98     22.76 o 
  32   6   1        0.00       17.81     21.23 o 
 -31   7   1        6.29       12.20     10.87 o 
 -29   7   1       38.95       39.84      9.27 o 
 -27   7   1        6.81       -2.46      7.69 o 
 -25   7   1      101.88      108.67     10.33 o 
 -23   7   1      362.13      390.07     13.54 o 
 -21   7   1      118.41      107.27      9.33 o 
 -19   7   1       85.90       91.05      7.25 o 
 -17   7   1       16.23       25.02      4.68 o 
 -15   7   1     1786.91     1709.44     17.84 o 
 -13   7   1       12.33        9.16      3.78 o 
 -11   7   1       30.21       29.80      3.25 o 
  -9   7   1      631.28      661.98      8.14 o 
  -7   7   1     1940.44     1891.87     15.21 o 
  -5   7   1       76.78       90.43      3.93 o 
  -3   7   1     1558.12     1352.58     14.12 o 
  -1   7   1     1622.78     1565.80     15.81 o 
   1   7   1      662.24      801.24      9.59 o 
   3   7   1      237.28      277.52      5.51 o 
   5   7   1     2079.50     2026.09     16.52 o 
   7   7   1        0.24        9.51      2.58 o 
   9   7   1        1.96        3.03      2.43 o 
  11   7   1      763.08      791.91     10.83 o 
  13   7   1       52.85       60.09      4.65 o 
  15   7   1        0.52        4.43      3.61 o 
  17   7   1       79.43       80.46      6.31 o 
  19   7   1      140.78      139.11      9.00 o 
  21   7   1      509.15      463.84     12.77 o 
  23   7   1       41.71       40.44      6.82 o 
  25   7   1        0.87       -5.32      5.32 o 
  27   7   1        9.40       11.31      9.52 o 
  29   7   1        1.21       -8.68      8.68 o 
  31   7   1        0.59       17.81     20.50 o 
 -30   8   1        9.34       24.84     10.29 o 
 -28   8   1       61.91       74.75     10.85 o 
 -26   8   1       49.35       38.78      9.42 o 
 -24   8   1      351.18      333.59     14.08 o 
 -22   8   1      121.40      123.97      9.45 o 
 -20   8   1     1588.31     1654.76     26.17 o 
 -18   8   1      494.51      497.90     11.87 o 
 -16   8   1      156.40      144.67      6.82 o 
 -14   8   1      986.58      971.60     13.07 o 
 -12   8   1       32.02       32.32      3.78 o 
 -10   8   1       41.85       26.63      3.46 o 
  -8   8   1      326.15      347.60      6.64 o 
  -6   8   1      203.71      203.97      5.18 o 
  -4   8   1     1726.81     1917.33     16.33 o 
  -2   8   1      263.11      283.31      6.51 o 
   0   8   1     4816.82     5490.57     39.94 o 
   2   8   1      359.16      511.71     10.14 o 
   4   8   1      824.09      786.65     10.11 o 
   6   8   1     1558.66     1550.10     14.31 o 
   8   8   1       15.69       37.49      3.51 o 
  10   8   1       89.22       84.26      4.90 o 
  12   8   1      196.46      180.20      6.23 o 
  14   8   1      202.46      189.97      6.76 o 
  16   8   1     1062.06     1011.20     16.36 o 
  18   8   1      182.16      209.15      9.39 o 
  20   8   1     1108.73     1113.66     22.96 o 
  22   8   1      258.68      301.30     11.62 o 
  24   8   1        0.23       -2.47      5.78 o 
  26   8   1        7.70        0.27      9.40 o 
  28   8   1        8.55        2.79     10.67 o 
  30   8   1        6.68        6.16     20.50 o 
 -29   9   1       10.21       -1.29      9.73 o 
 -27   9   1       19.74       22.85      9.51 o 
 -25   9   1      100.76      123.54     11.64 o 
 -23   9   1      165.42      170.78     14.28 o 
 -21   9   1       23.85       17.64      9.88 o 
 -19   9   1       38.90       13.73      7.93 o 
 -17   9   1      744.67      765.77     15.93 o 
 -15   9   1      195.35      165.97      7.69 o 
 -13   9   1      159.79      175.85      7.60 o 
 -11   9   1       20.44       10.91      3.83 o 
  -9   9   1       41.52       33.92      3.93 o 
  -7   9   1      703.06      751.16     10.11 o 
  -5   9   1        2.50       -0.76      3.11 o 
  -3   9   1     1188.28     1280.35     13.90 o 
  -1   9   1      195.00      196.79      6.31 o 
   1   9   1      171.18      153.87      6.08 o 
   3   9   1     2179.85     2221.36     19.82 o 
   5   9   1      117.11      127.03      5.09 o 
   7   9   1      210.20      226.50      6.87 o 
   9   9   1       24.28       18.68      4.09 o 
  11   9   1       89.18       96.19      5.33 o 
  13   9   1     1507.11     1441.43     17.89 o 
  15   9   1      176.60      139.62      7.10 o 
  17   9   1      673.64      686.66     15.72 o 
  19   9   1      136.56      107.83      9.27 o 
  21   9   1       33.58       31.74     11.01 o 
  23   9   1       88.36       83.00      8.73 o 
  25   9   1       53.59       59.94      9.53 o 
  27   9   1       37.91       38.66     16.52 o 
  29   9   1       80.03       89.52     12.95 o 
 -28  10   1        0.62       -0.49      9.42 o 
 -26  10   1        0.77        5.03      9.42 o 
 -24  10   1       29.06       34.66      9.15 o 
 -22  10   1       32.82       28.37     10.82 o 
 -20  10   1      103.62      104.01     10.15 o 
 -18  10   1      487.70      516.71     15.19 o 
 -16  10   1       55.93       40.47      7.53 o 
 -14  10   1      545.23      518.74     13.80 o 
 -12  10   1     1069.85      942.89     17.22 o 
 -10  10   1      543.80      522.61     10.81 o 
  -8  10   1      610.94      622.38     11.11 o 
  -6  10   1     1083.60     1003.28     13.23 o 
  -4  10   1      254.15      291.53      7.53 o 
  -2  10   1      174.41      179.96      7.69 o 
   0  10   1       66.53       71.94      5.72 o 
   2  10   1      951.26      921.51     14.16 o 
   4  10   1      306.68      324.05      7.96 o 
   6  10   1     1113.53     1040.89     14.03 o 
   8  10   1      280.30      222.42      7.34 o 
  10  10   1       22.13       12.83      4.42 o 
  12  10   1      205.82      237.58      7.59 o 
  14  10   1      282.50      278.94      8.89 o 
  16  10   1        8.84        4.61      5.93 o 
  18  10   1       46.48       28.90      9.25 o 
  20  10   1       30.69       22.05      7.15 o 
  22  10   1       76.68       65.39      8.64 o 
  24  10   1       51.11       42.29      7.72 o 
  26  10   1       63.82       66.19     15.29 o 
  28  10   1      130.58      161.84     17.85 o 
 -27  11   1        8.71       11.89     10.58 o 
 -25  11   1        7.15        4.45     10.58 o 
 -23  11   1       26.34       23.18      9.15 o 
 -21  11   1       50.46       59.22      9.65 o 
 -19  11   1       73.45       76.83      9.89 o 
 -17  11   1       55.26       65.17      8.69 o 
 -15  11   1      526.17      541.35     15.63 o 
 -13  11   1      353.90      347.06     12.31 o 
 -11  11   1       14.35       26.73      6.04 o 
  -9  11   1     1784.58     1721.44     24.52 o 
  -7  11   1       55.49       48.71      5.53 o 
  -5  11   1        0.00        4.14      4.88 o 
  -3  11   1       19.08       21.05      5.28 o 
  -1  11   1        9.46        6.07      4.37 o 
   1  11   1       14.65        2.88      4.25 o 
   3  11   1      421.31      422.36      9.53 o 
   5  11   1      240.81      249.36      8.34 o 
   7  11   1      237.47      237.40      8.09 o 
   9  11   1      455.34      449.13     14.96 o 
  11  11   1      161.68      203.49      7.70 o 
  13  11   1       17.65       12.39      5.05 o 
  15  11   1        8.82        7.55      5.90 o 
  17  11   1        9.66       -6.16     12.41 o 
  19  11   1       39.78       35.52      8.67 o 
  21  11   1       15.80       21.16      7.89 o 
  23  11   1      105.11      141.04     27.88 o 
  25  11   1       20.56       41.45     17.70 o 
  27  11   1        1.67       19.91     13.01 o 
 -26  12   1        2.49       -4.78      9.42 o 
 -24  12   1       13.40       17.44     10.20 o 
 -22  12   1       23.86       26.14      9.00 o 
 -20  12   1       41.97       34.55      8.96 o 
 -18  12   1        0.28       -0.91      7.61 o 
 -16  12   1        1.51        4.44      8.29 o 
 -14  12   1      585.41      574.00     14.99 o 
 -12  12   1       80.66       76.17     12.29 o 
 -10  12   1        4.77       -5.02      5.53 o 
  -8  12   1       25.00        6.81      5.59 o 
  -6  12   1       22.81       22.74      5.90 o 
  -4  12   1       99.69       92.85      6.46 o 
  -2  12   1       88.96       80.02      6.12 o 
   0  12   1       46.24       35.54      5.35 o 
   2  12   1       14.07       11.53      4.88 o 
   4  12   1       13.06       14.13      5.32 o 
   6  12   1        9.03        7.68      5.44 o 
   8  12   1       29.27       25.17      6.04 o 
  10  12   1      174.09      187.21      8.50 o 
  12  12   1       17.01       17.34      6.02 o 
  14  12   1      138.23      139.58     10.05 o 
  16  12   1        0.00       -7.77      7.77 o 
  18  12   1       11.53        5.75      9.71 o 
  20  12   1        0.00        0.51      8.42 o 
  22  12   1       15.45       11.34      9.84 o 
  24  12   1       19.35       29.50     29.08 o 
  26  12   1       71.96      106.83     17.56 o 
 -25  13   1        3.71        6.43     10.10 o 
 -23  13   1        2.21        7.35      9.29 o 
 -21  13   1        0.36       -2.92      8.47 o 
 -19  13   1        9.35       21.27      8.70 o 
 -17  13   1      107.06      122.73     11.33 o 
 -15  13   1       45.41       56.23      8.69 o 
 -13  13   1        0.23        9.18      6.72 o 
 -11  13   1       74.02       91.29      8.43 o 
  -9  13   1       87.90       82.57      7.69 o 
  -7  13   1      100.16       84.69      8.24 o 
  -5  13   1       38.98       34.52      7.72 o 
  -3  13   1        0.52       -3.03      5.01 o 
  -1  13   1        4.46       -1.01      4.78 o 
   1  13   1       13.85        3.92      5.45 o 
   3  13   1      659.55      535.68     18.47 o 
   5  13   1        6.42        8.97      5.96 o 
   7  13   1      108.75      113.25      8.77 o 
   9  13   1      243.37      264.80     11.31 o 
  11  13   1        1.99       16.28      6.54 o 
  13  13   1        7.29       23.01      7.17 o 
  15  13   1        7.88       11.98      7.30 o 
  17  13   1        5.95       13.56     10.11 o 
  19  13   1       14.95        4.14      9.71 o 
  21  13   1       10.24       -4.55      8.42 o 
  23  13   1       39.86       53.10     17.70 o 
 -22  14   1       13.07       10.54      9.45 o 
 -20  14   1        1.96       -2.75      8.58 o 
 -18  14   1       11.01        3.70      8.77 o 
 -16  14   1       76.56       79.58     11.76 o 
 -14  14   1        2.14       -4.28     10.22 o 
 -12  14   1        9.22        5.96     10.22 o 
 -10  14   1       38.46       32.00      9.64 o 
  -8  14   1        8.01       15.42      9.12 o 
  -6  14   1      283.45      311.09     13.82 o 
  -4  14   1        2.56       17.43      8.06 o 
  -2  14   1        0.03        4.18      5.13 o 
   0  14   1       18.36        4.09      5.95 o 
   2  14   1      161.19      160.24      8.66 o 
   4  14   1       18.64       15.92      6.84 o 
   6  14   1       30.10       20.17      7.67 o 
   8  14   1        4.78       10.61      7.04 o 
  10  14   1        7.54        3.81      6.85 o 
  12  14   1       31.08       39.17      8.97 o 
  14  14   1       10.54       -1.18     13.99 o 
  16  14   1        1.79        1.34      8.89 o 
  18  14   1        0.30        4.85     10.29 o 
  20  14   1       58.03       68.56     20.23 o 
  22  14   1       52.53       68.27     20.23 o 
 -21  15   1       83.15      125.82     14.14 o 
 -19  15   1        0.38      -10.47     10.47 o 
 -17  15   1        1.29       -1.87      9.52 o 
 -15  15   1       67.17       76.53     12.20 o 
 -13  15   1       54.08       88.32     11.55 o 
 -11  15   1        2.80       -5.57      9.49 o 
  -9  15   1        0.03       -8.51      8.51 o 
  -7  15   1        1.19       -3.43      8.58 o 
  -5  15   1        3.36        5.46      8.36 o 
  -3  15   1      108.43      108.46     11.76 o 
  -1  15   1        8.65        8.85      7.47 o 
   1  15   1       58.95       73.68      9.01 o 
   3  15   1      318.02      307.47     12.98 o 
   5  15   1       43.50       54.86     10.00 o 
   7  15   1       97.75      124.47     11.27 o 
   9  15   1       27.64        5.93      8.15 o 
  11  15   1       12.87       11.23     10.22 o 
  13  15   1       16.31       21.55     10.01 o 
  15  15   1       33.75       52.59     20.74 o 
  17  15   1       78.46      105.76     14.50 o 
  19  15   1        0.05       11.17     10.29 o 
 -18  16   1        0.63       -0.54     10.33 o 
 -16  16   1       13.75        8.34     10.77 o 
 -14  16   1        5.22       10.04      9.88 o 
 -12  16   1        0.57       -9.49      9.49 o 
 -10  16   1       28.40       27.57     16.86 o 
  -8  16   1       43.59       54.16     14.29 o 
  -6  16   1       30.29       41.29     10.95 o 
  -4  16   1       70.98       76.08     11.47 o 
  -2  16   1        0.03        4.06      9.12 o 
   0  16   1        8.16       18.22      7.93 o 
   2  16   1       36.19       24.57     12.97 o 
   4  16   1       50.36       55.04     10.68 o 
   6  16   1        1.96        0.40      7.40 o 
   8  16   1       15.63        5.23      7.17 o 
  10  16   1        4.26       -4.70      8.58 o 
  12  16   1        5.01        6.79      9.65 o 
  14  16   1        1.49       -3.84     10.01 o 
  16  16   1        0.56        3.48      9.70 o 
 -13  17   1        9.10       20.49     10.85 o 
 -11  17   1       17.61       15.53     10.47 o 
  -9  17   1        7.05       -4.57      9.52 o 
  -7  17   1       11.72       17.78     10.25 o 
  -5  17   1        1.69       11.37      9.68 o 
  -3  17   1       14.32        7.07      9.68 o 
  -1  17   1        0.03        0.26      9.37 o 
   1  17   1        0.32        2.62      9.31 o 
   3  17   1       55.92       62.23      9.76 o 
   5  17   1        1.13        1.21      8.49 o 
   7  17   1        0.67       -7.18      7.18 o 
   9  17   1       12.96       14.67      8.03 o 
  11  17   1        0.49        3.79      8.58 o 
  13  17   1        0.26       -2.53      8.04 o 
 -10  18   1       26.57       43.89     12.17 o 
  -8  18   1        0.00       -2.50     10.06 o 
  -6  18   1        0.01       -9.88      9.88 o 
  -4  18   1        4.03        4.82      9.68 o 
  -2  18   1        2.14       19.30     10.68 o 
   0  18   1       10.53       -1.87      9.86 o 
   2  18   1        2.60       -8.79      8.79 o 
   4  18   1        2.69       12.32      9.24 o 
   6  18   1       22.31       27.82      8.88 o 
   8  18   1       48.10       57.17     10.16 o 
 -34   0   2       10.43        7.45     12.86 o 
 -32   0   2        8.41       16.07     14.52 o 
 -30   0   2       92.92      107.21     15.53 o 
 -28   0   2       17.79        5.49     10.94 o 
 -26   0   2      121.50      126.37     21.44 o 
 -24   0   2      705.96      774.87     24.46 o 
 -22   0   2      102.60      116.14      9.61 o 
 -20   0   2      899.96      913.18     21.51 o 
 -18   0   2     1270.23     1387.84     17.10 o 
 -16   0   2      158.38      164.53      6.59 o 
 -14   0   2      641.52      704.26     11.11 o 
 -12   0   2     1163.90     1341.03     15.64 o 
 -10   0   2     4889.80     4668.96     38.98 o 
  -8   0   2    38698.18    38944.98    287.20 o 
  -6   0   2       56.93       50.82      6.59 o 
  -4   0   2   313785.81   343556.38   2936.10 o 
  -2   0   2     4502.72     3749.41     34.11 o 
   0   0   2   165554.23   176717.89   1238.81 o 
   2   0   2       96.94       54.42      3.41 o 
   4   0   2    20162.64    20695.24    156.93 o 
   6   0   2    34389.93    34066.33    256.51 o 
   8   0   2     6883.24     7350.96     55.90 o 
  10   0   2     1995.27     2077.70     26.62 o 
  12   0   2      145.33      222.09     13.36 o 
  14   0   2      495.03      613.23     16.20 o 
  16   0   2     1845.66     1746.63     30.82 o 
  18   0   2      741.32      702.71     19.55 o 
  20   0   2       57.36       28.59     10.64 o 
  22   0   2      247.73      283.39     26.19 o 
  24   0   2      112.53       65.66     17.70 o 
  26   0   2      332.72      327.20     27.67 o 
  28   0   2       28.41        2.53     16.09 o 
  30   0   2       13.81       28.54     18.71 o 
  32   0   2        6.44       -4.32     36.67 o 
 -33   1   2       13.95       13.92      9.03 o 
 -31   1   2        6.81        7.22      8.15 o 
 -29   1   2       40.01       44.52      8.81 o 
 -27   1   2       75.76       66.20      9.35 o 
 -25   1   2      108.32       89.90      9.36 o 
 -23   1   2      126.42      117.39      7.44 o 
 -21   1   2      506.33      500.35     12.76 o 
 -19   1   2      187.81      177.46      7.26 o 
 -17   1   2       61.16       71.80      3.58 o 
 -15   1   2       41.90       56.79      3.27 o 
 -13   1   2        0.47        1.50      2.10 o 
 -11   1   2       98.76       75.87      2.96 o 
  -9   1   2     1476.31     1409.55     11.91 o 
  -7   1   2    21207.61    20485.56    108.72 o 
  -5   1   2     1433.00     1521.87     13.01 o 
  -3   1   2    41919.54    42612.56    240.79 o 
  -1   1   2      903.43      766.53      6.75 o 
   1   1   2       58.39       36.26      1.90 o 
   3   1   2      913.30      858.06      6.69 o 
   5   1   2      453.17      409.53      4.46 o 
   7   1   2     4661.77     5153.92     28.34 o 
   9   1   2      276.72      286.24      3.76 o 
  11   1   2      992.54     1059.20     11.17 o 
  13   1   2     3344.07     3592.31     32.18 o 
  15   1   2      347.76      373.00      9.19 o 
  17   1   2      805.30      904.56     15.32 o 
  19   1   2      520.78      509.37     13.83 o 
  21   1   2      641.32      659.64     18.47 o 
  23   1   2      476.26      470.60     20.36 o 
  25   1   2      351.82      353.79     19.26 o 
  27   1   2        0.58       -1.44     10.39 o 
  29   1   2        3.32        5.35     11.55 o 
  31   1   2        0.76       -8.41     12.29 o 
  33   1   2        2.51        9.74     13.28 o 
 -34   2   2       33.63       50.00     10.32 o 
 -32   2   2       82.66       89.79     10.71 o 
 -30   2   2       13.49       10.25      8.23 o 
 -28   2   2       35.83       23.75      9.42 o 
 -26   2   2      100.65       92.30     10.84 o 
 -24   2   2       36.85       34.28      6.38 o 
 -22   2   2       22.21       21.12      5.41 o 
 -20   2   2        7.26        1.80      4.08 o 
 -18   2   2      407.81      417.86      7.17 o 
 -16   2   2       45.68       35.83      2.98 o 
 -14   2   2      170.89      179.15      4.40 o 
 -12   2   2     2408.24     2633.90     17.58 o 
 -10   2   2       49.47       43.20      2.39 o 
  -8   2   2      276.98      225.60      5.41 o 
  -6   2   2    10824.39    10099.84     57.37 o 
  -4   2   2     6196.36     5831.96     33.83 o 
  -2   2   2       16.99        4.94      1.86 o 
   0   2   2     2857.94     2591.72     16.74 o 
   2   2   2     3181.58     2944.67     18.92 o 
   4   2   2      602.20      686.27      6.07 o 
   6   2   2    16862.90    16023.35     81.33 o 
   8   2   2       44.92       66.28      2.33 o 
  10   2   2      645.92      601.50      6.19 o 
  12   2   2      224.85      190.42      3.56 o 
  14   2   2     4802.43     5165.97     36.63 o 
  16   2   2       30.03       20.99      4.73 o 
  18   2   2      212.29      240.77      9.99 o 
  20   2   2       63.84       56.40      7.57 o 
  22   2   2      449.36      471.32     17.94 o 
  24   2   2       95.70       89.22     12.93 o 
  26   2   2        0.55       -6.80      9.75 o 
  28   2   2        5.16       22.75     12.55 o 
  30   2   2        0.00       -7.85     11.66 o 
  32   2   2       30.80       11.61     13.36 o 
 -33   3   2        8.89       17.94      9.77 o 
 -31   3   2        3.52       14.04      8.86 o 
 -29   3   2        2.60       -5.39      7.83 o 
 -27   3   2       52.48       55.52      8.57 o 
 -25   3   2       43.10       47.60      7.04 o 
 -23   3   2        0.33        1.90      5.79 o 
 -21   3   2        0.27       12.40      5.53 o 
 -19   3   2       14.38       12.94      4.00 o 
 -17   3   2      370.81      376.86      7.32 o 
 -15   3   2        8.81       26.35      3.24 o 
 -13   3   2      270.58      232.88      5.17 o 
 -11   3   2      143.66      149.20      4.11 o 
  -9   3   2     4909.33     4784.98     31.97 o 
  -7   3   2      573.18      556.92      6.83 o 
  -5   3   2       14.10       18.61      2.39 o 
  -3   3   2      208.67      226.40      4.66 o 
  -1   3   2     9520.20     8953.85     58.20 o 
   1   3   2     2884.96     2647.20     21.89 o 
   3   3   2     8522.29     8532.06     55.43 o 
   5   3   2     1844.98     1641.60     14.47 o 
   7   3   2    11799.85    11008.36     70.21 o 
   9   3   2       79.23      134.01      4.07 o 
  11   3   2      253.23      270.10      5.56 o 
  13   3   2        9.20       10.09      1.99 o 
  15   3   2        0.72        0.57      3.16 o 
  17   3   2      513.89      499.78     10.75 o 
  19   3   2       12.84        9.78      6.18 o 
  21   3   2      489.82      508.92     15.96 o 
  23   3   2       37.64       27.39     16.55 o 
  25   3   2       65.59       67.84     13.16 o 
  27   3   2       59.47       56.18     13.16 o 
  29   3   2       58.54       73.49     14.75 o 
  31   3   2       11.53       -0.49     13.65 o 
  33   3   2        3.03        1.18     16.72 o 
 -34   4   2        1.53      -16.09     16.09 o 
 -32   4   2       27.28       24.86     12.44 o 
 -30   4   2        5.48        3.22      8.52 o 
 -28   4   2       11.03       14.81      9.05 o 
 -26   4   2       31.93       32.63      8.41 o 
 -24   4   2       24.53       29.94      6.73 o 
 -22   4   2        0.05        1.94      5.39 o 
 -20   4   2        4.43        0.08      4.74 o 
 -18   4   2        1.39       -1.27      3.70 o 
 -16   4   2      198.14      258.82      6.58 o 
 -14   4   2      317.52      347.68      6.21 o 
 -12   4   2     4110.33     4352.60     27.46 o 
 -10   4   2       53.25       65.94      3.49 o 
  -8   4   2     2195.60     2101.87     15.63 o 
  -6   4   2      737.29      793.31      9.06 o 
  -4   4   2     3554.99     3419.56     25.90 o 
  -2   4   2     2801.05     2528.02     17.68 o 
   0   4   2       49.55       26.57      3.31 o 
   2   4   2     1623.40     1466.09     12.32 o 
   4   4   2     5677.49     5961.95     37.96 o 
   6   4   2     1131.17     1324.78     14.00 o 
   8   4   2     1652.70     2062.61     18.65 o 
  10   4   2      172.92      202.84      4.81 o 
  12   4   2      301.47      226.50      5.17 o 
  14   4   2      174.03      157.68      6.09 o 
  16   4   2       64.37       52.10      5.20 o 
  18   4   2       49.60       76.99      5.66 o 
  20   4   2     1052.61     1034.47     20.20 o 
  22   4   2       46.28       51.31      9.67 o 
  24   4   2       74.86       72.79     12.77 o 
  26   4   2       10.01        9.30     10.47 o 
  28   4   2       29.18       32.69     12.76 o 
  30   4   2        6.32       14.43     13.56 o 
  32   4   2        2.95       10.61     14.50 o 
 -33   5   2        8.45        3.44      9.13 o 
 -31   5   2      102.38      119.35     11.51 o 
 -29   5   2       45.27       34.46      8.91 o 
 -27   5   2       36.98       42.74      8.53 o 
 -25   5   2      130.93      113.70      9.63 o 
 -23   5   2       38.32       27.85      6.38 o 
 -21   5   2      195.60      183.92      8.81 o 
 -19   5   2      164.25      189.14      7.92 o 
 -17   5   2      356.50      376.49      8.63 o 
 -15   5   2     2266.82     2353.19     18.93 o 
 -13   5   2       13.19        4.97      2.83 o 
 -11   5   2       12.30       18.16      2.87 o 
  -9   5   2      947.17      966.55     10.09 o 
  -7   5   2       25.18       21.46      2.66 o 
  -5   5   2     3696.45     3588.85     27.64 o 
  -3   5   2     5392.99     5112.96     36.57 o 
  -1   5   2     1748.99     1846.63     15.35 o 
   1   5   2        9.38        9.49      2.60 o 
   3   5   2     5860.58     5862.95     37.41 o 
   5   5   2     4112.78     3981.65     27.36 o 
   7   5   2    18840.09    20259.96    153.75 o 
   9   5   2       14.91        4.48      2.98 o 
  11   5   2      279.13      305.96      7.37 o 
  13   5   2     5079.35     5087.99     42.79 o 
  15   5   2      334.87      334.61      8.51 o 
  17   5   2       35.90       42.94      5.38 o 
  19   5   2     1156.97     1176.68     18.55 o 
  21   5   2        3.15       -2.17      5.51 o 
  23   5   2       93.34       98.57     11.22 o 
  25   5   2        9.20        3.22     10.26 o 
  27   5   2       55.77       41.29     15.33 o 
  29   5   2        2.17       -0.40     12.20 o 
  31   5   2       14.40       17.65     14.19 o 
 -32   6   2        3.01        3.20      9.63 o 
 -30   6   2      106.05      127.26     11.57 o 
 -28   6   2       11.06       11.97     11.31 o 
 -26   6   2      169.16      165.87     11.32 o 
 -24   6   2       31.42       35.29     10.01 o 
 -22   6   2      210.69      199.28     12.55 o 
 -20   6   2      205.82      190.91      8.79 o 
 -18   6   2      636.31      614.46     11.92 o 
 -16   6   2      370.59      365.45      8.77 o 
 -14   6   2     1315.77     1335.19     13.27 o 
 -12   6   2        0.02        1.35      2.74 o 
 -10   6   2     2710.48     2907.14     21.06 o 
  -8   6   2     1349.61     1285.06     11.78 o 
  -6   6   2     5551.76     5627.67     40.85 o 
  -4   6   2      503.01      447.68      7.11 o 
  -2   6   2     2963.78     2975.82     23.93 o 
   0   6   2       96.68      117.17      4.05 o 
   2   6   2     7160.40     7172.18     49.09 o 
   4   6   2     2143.10     2498.80     19.18 o 
   6   6   2      122.08      156.15      4.78 o 
   8   6   2     1720.37     1608.71     15.14 o 
  10   6   2        6.87        3.35      2.91 o 
  12   6   2      106.67      108.33      5.56 o 
  14   6   2     1451.34     1480.72     18.08 o 
  16   6   2      331.90      374.95     10.56 o 
  18   6   2     1032.04     1005.23     17.70 o 
  20   6   2      923.57      897.77     18.03 o 
  22   6   2      159.83      134.86      7.88 o 
  24   6   2      224.55      210.93     17.89 o 
  26   6   2       28.72       21.89     10.68 o 
  28   6   2        8.63       19.59     14.41 o 
  30   6   2       62.52       73.72     16.29 o 
 -31   7   2        0.14       -8.91      8.91 o 
 -29   7   2        4.65       16.01      9.10 o 
 -27   7   2      205.00      209.39     14.62 o 
 -25   7   2        2.92       10.60      7.94 o 
 -23   7   2      103.90      115.82     10.66 o 
 -21   7   2       10.24        4.79      6.36 o 
 -19   7   2       25.56       21.87      6.72 o 
 -17   7   2      525.91      533.30     10.78 o 
 -15   7   2      367.83      398.99     10.29 o 
 -13   7   2     1094.05     1102.28     12.07 o 
 -11   7   2     1467.93     1440.26     13.68 o 
  -9   7   2      206.13      215.61      5.28 o 
  -7   7   2     1735.75     1835.36     16.41 o 
  -5   7   2      494.77      605.51      8.98 o 
  -3   7   2      301.36      374.79      7.36 o 
  -1   7   2     5857.03     6243.79     44.23 o 
   1   7   2      224.28      260.77      8.02 o 
   3   7   2     4692.93     4875.13     34.25 o 
   5   7   2     1008.42      979.26     10.05 o 
   7   7   2     1247.41     1294.38     11.46 o 
   9   7   2        7.39       10.84      2.90 o 
  11   7   2      301.24      315.00      7.17 o 
  13   7   2      366.15      380.59      9.79 o 
  15   7   2      809.60      846.94     13.46 o 
  17   7   2      157.54      141.39      9.75 o 
  19   7   2      973.06      928.44     18.66 o 
  21   7   2      159.53      151.47      9.15 o 
  23   7   2      102.46      113.58      8.30 o 
  25   7   2       37.66       35.27     12.55 o 
  27   7   2        0.31       13.94     12.51 o 
  29   7   2        0.52       -8.25     12.55 o 
 -30   8   2        4.78       11.16     11.48 o 
 -28   8   2       21.90       -8.54      8.54 o 
 -26   8   2       44.42       30.09      9.63 o 
 -24   8   2      175.84      191.07     12.34 o 
 -22   8   2        0.03        9.27      8.24 o 
 -20   8   2      247.47      236.61     12.40 o 
 -18   8   2      103.14      108.44      7.91 o 
 -16   8   2        0.45       -4.71      4.71 o 
 -14   8   2       45.73       38.07      4.93 o 
 -12   8   2        8.86       12.40      3.84 o 
 -10   8   2      601.77      580.21      9.16 o 
  -8   8   2      120.62      125.24      4.95 o 
  -6   8   2       53.27       50.94      3.97 o 
  -4   8   2        7.10        4.05      2.87 o 
  -2   8   2      388.30      363.00      6.99 o 
   0   8   2        1.55       10.03      2.97 o 
   2   8   2      314.27      340.64      6.58 o 
   4   8   2       21.86       19.21      3.22 o 
   6   8   2      184.18      161.83      4.84 o 
   8   8   2      132.85      149.94      5.38 o 
  10   8   2      119.09      135.76      6.09 o 
  12   8   2      930.70      827.41     13.11 o 
  14   8   2        9.81        9.78      5.02 o 
  16   8   2     1136.20     1028.53     15.79 o 
  18   8   2       10.34        7.92      7.11 o 
  20   8   2      178.63      165.94     13.14 o 
  22   8   2       22.34       10.76      7.45 o 
  24   8   2        7.37       -5.09     11.27 o 
  26   8   2       36.46       15.78     12.76 o 
  28   8   2      115.86       96.32     19.43 o 
  30   8   2       29.68       59.09     19.31 o 
 -29   9   2        0.88       14.73      9.89 o 
 -27   9   2        3.32       -3.96      8.50 o 
 -25   9   2       14.42       26.58      9.74 o 
 -23   9   2        2.43       -7.75      7.75 o 
 -21   9   2        0.01       -4.99      7.75 o 
 -19   9   2       79.29       79.29     10.37 o 
 -17   9   2       11.33       15.46      6.05 o 
 -15   9   2      600.27      636.46     13.43 o 
 -13   9   2     1863.91     1891.82     20.42 o 
 -11   9   2       34.05       40.53      4.46 o 
  -9   9   2      377.94      348.84      7.79 o 
  -7   9   2       81.10       67.48      4.65 o 
  -5   9   2      102.39       82.54      4.77 o 
  -3   9   2      301.56      275.92      7.20 o 
  -1   9   2        3.04        2.26      3.31 o 
   1   9   2      177.49      178.51      5.91 o 
   3   9   2      342.50      362.82      7.13 o 
   5   9   2      401.96      440.48      8.08 o 
   7   9   2      223.22      212.09      6.13 o 
   9   9   2      182.46      169.46      6.65 o 
  11   9   2      134.43      152.56      6.60 o 
  13   9   2       28.42       41.51      5.08 o 
  15   9   2      492.82      412.34     15.35 o 
  17   9   2       43.93       18.83     11.77 o 
  19   9   2      154.42      125.83     10.99 o 
  21   9   2        5.34       -7.76      7.76 o 
  23   9   2        9.38        4.10      7.98 o 
  25   9   2       27.28       37.26     18.04 o 
  27   9   2       89.55      101.84     19.92 o 
  29   9   2       48.97       30.71     17.84 o 
 -28  10   2        1.24        5.12      9.62 o 
 -26  10   2       19.78       43.65     11.06 o 
 -24  10   2       14.14       14.78      8.96 o 
 -22  10   2        6.51       -2.90      7.75 o 
 -20  10   2       12.16        6.87      7.93 o 
 -18  10   2      271.90      294.86     18.89 o 
 -16  10   2       11.98        2.49      6.09 o 
 -14  10   2      413.41      404.21     13.00 o 
 -12  10   2      215.84      218.43      8.28 o 
 -10  10   2     1788.10     1743.22     18.05 o 
  -8  10   2      508.02      493.74     10.39 o 
  -6  10   2       51.56       51.16      4.86 o 
  -4  10   2      570.76      594.60     10.41 o 
  -2  10   2      874.27      841.43     12.95 o 
   0  10   2       21.01       18.73      4.21 o 
   2  10   2      345.43      336.50      7.49 o 
   4  10   2     1444.02     1429.13     15.91 o 
   6  10   2      538.08      464.10      9.29 o 
   8  10   2      943.68      921.56     14.37 o 
  10  10   2      694.85      666.32     13.01 o 
  12  10   2       87.76       94.76      7.99 o 
  14  10   2       65.89       35.86      6.05 o 
  16  10   2       51.21       46.03      8.04 o 
  18  10   2      196.68      182.73     12.85 o 
  20  10   2       82.11       73.94     11.31 o 
  22  10   2        0.06       -7.22      9.12 o 
  24  10   2        0.01       -6.59     14.06 o 
  26  10   2        0.30       -2.29     14.78 o 
  28  10   2        8.29       -8.05     30.34 o 
 -27  11   2       21.17       28.85     10.04 o 
 -25  11   2        1.04        9.61      9.11 o 
 -23  11   2        0.20       -2.78      8.46 o 
 -21  11   2        9.23        7.58      8.31 o 
 -19  11   2       18.37       25.24      8.09 o 
 -17  11   2       14.33       18.23      6.84 o 
 -15  11   2      453.53      445.73     13.42 o 
 -13  11   2       88.36       50.50      6.94 o 
 -11  11   2      254.19      303.03     10.25 o 
  -9  11   2     2950.71     2929.87     26.82 o 
  -7  11   2      254.75      263.92      7.83 o 
  -5  11   2      104.53      100.43      5.93 o 
  -3  11   2      928.27      967.13     14.57 o 
  -1  11   2     1000.27      941.07     14.04 o 
   1  11   2     1988.00     1811.59     20.69 o 
   3  11   2      551.07      587.29     14.67 o 
   5  11   2      990.62      947.82     13.81 o 
   7  11   2      129.44      105.52      5.85 o 
   9  11   2      626.01      526.25     11.92 o 
  11  11   2      352.08      345.27     10.96 o 
  13  11   2      641.80      561.28     16.44 o 
  15  11   2        2.24        5.53      5.63 o 
  17  11   2        6.86        8.65      9.94 o 
  19  11   2       59.17       59.56     17.55 o 
  21  11   2      145.61      180.90     14.74 o 
  23  11   2        6.71        0.05      8.35 o 
  25  11   2        0.36      -16.67     16.93 o 
 -26  12   2        8.52        7.62      9.56 o 
 -24  12   2       16.81       10.65      9.49 o 
 -22  12   2        5.99        5.41      8.88 o 
 -20  12   2       49.39       30.24      9.19 o 
 -18  12   2      167.49      185.18     11.55 o 
 -16  12   2       63.23       49.82      8.89 o 
 -14  12   2       48.26       49.81      9.93 o 
 -12  12   2      817.70      804.36     17.62 o 
 -10  12   2      105.11      116.38      7.71 o 
  -8  12   2      537.64      487.56     12.74 o 
  -6  12   2       56.38       74.62      6.54 o 
  -4  12   2     1634.26     1663.89     25.47 o 
  -2  12   2      798.74      782.09     18.53 o 
   0  12   2      243.50      230.28      9.27 o 
   2  12   2      361.72      369.57     10.39 o 
   4  12   2      474.43      375.29     10.79 o 
   6  12   2        1.98        4.91      4.62 o 
   8  12   2     2231.17     2022.96     24.77 o 
  10  12   2        1.95        5.90      5.28 o 
  12  12   2      266.42      231.05      8.90 o 
  14  12   2       47.23       62.55     11.60 o 
  16  12   2       67.63       87.14      6.19 o 
  18  12   2        6.15       12.64     22.76 o 
  20  12   2       46.08       67.96     25.29 o 
  22  12   2        5.10       -2.53     11.31 o 
 -25  13   2        2.74       14.08     11.63 o 
 -23  13   2        0.23       -9.23      9.23 o 
 -21  13   2        3.69       -1.69      8.85 o 
 -19  13   2       54.71       30.49      9.65 o 
 -17  13   2        2.94       11.45      8.19 o 
 -15  13   2       70.43       84.32     10.82 o 
 -13  13   2      250.94      243.32     12.42 o 
 -11  13   2      185.02      194.07     10.73 o 
  -9  13   2      102.45      110.20      8.65 o 
  -7  13   2       29.46       30.92      6.64 o 
  -5  13   2      278.19      281.85      9.41 o 
  -3  13   2      276.89      283.56     11.63 o 
  -1  13   2       37.11       31.51      6.05 o 
   1  13   2      683.85      668.06     16.48 o 
   3  13   2       40.00       30.90      6.50 o 
   5  13   2      353.63      285.29      9.17 o 
   7  13   2       43.98       34.39      8.00 o 
   9  13   2        9.61       -1.40      5.34 o 
  11  13   2       99.80       73.61      9.13 o 
  13  13   2       18.88       10.44      6.29 o 
  15  13   2        4.55       -0.96      6.25 o 
  17  13   2        0.65       -8.85     11.05 o 
  19  13   2        8.97        6.01     17.70 o 
  21  13   2       14.43        0.00     12.64 o 
 -22  14   2        4.98       22.50     10.30 o 
 -20  14   2        5.24       12.55      9.55 o 
 -18  14   2        2.25        6.60      8.77 o 
 -16  14   2       45.72       32.82      9.80 o 
 -14  14   2        0.12       -4.03      8.35 o 
 -12  14   2      187.10      235.52     13.71 o 
 -10  14   2       16.29       16.55      8.97 o 
  -8  14   2        0.28       -2.42      8.06 o 
  -6  14   2      118.06      125.12     10.29 o 
  -4  14   2      254.07      234.59     11.38 o 
  -2  14   2        2.04        2.17      7.32 o 
   0  14   2       14.70        9.14      7.98 o 
   2  14   2       11.46       12.50      8.52 o 
   4  14   2      274.63      300.60     14.14 o 
   6  14   2      227.01      203.63     11.85 o 
   8  14   2       76.54       64.66      9.65 o 
  10  14   2       13.44       28.65      9.37 o 
  12  14   2        1.72       -7.34      9.00 o 
  14  14   2        0.32       -5.22      7.99 o 
  16  14   2        0.91       22.76     15.17 o 
  18  14   2       28.65       37.93     17.70 o 
  20  14   2        0.48      -10.11     12.64 o 
 -19  15   2        1.38       -0.28     11.41 o 
 -17  15   2       61.56       40.45     20.07 o 
 -15  15   2       23.25       27.18      9.88 o 
 -13  15   2       22.15       10.94     11.31 o 
 -11  15   2       16.77        2.34      8.87 o 
  -9  15   2        9.89        7.04     10.58 o 
  -7  15   2       11.14       -8.12      8.35 o 
  -5  15   2       68.56       37.09     10.22 o 
  -3  15   2      113.19      133.97     11.93 o 
  -1  15   2       11.37        2.36      8.76 o 
   1  15   2       10.93       30.36     11.33 o 
   3  15   2       55.00       29.48     10.01 o 
   5  15   2       21.36        9.82     13.04 o 
   7  15   2       12.43       -2.70      7.87 o 
   9  15   2       14.04       19.39     10.29 o 
  11  15   2       14.67        9.06     10.29 o 
  13  15   2        6.88       10.57      8.78 o 
  15  15   2        3.16       -2.53     15.17 o 
  17  15   2        1.88       15.17     15.17 o 
  19  15   2        0.86        5.06     15.17 o 
 -18  16   2        8.82       11.98     10.40 o 
 -16  16   2       19.56       10.82     11.17 o 
 -14  16   2       40.35       37.86     16.42 o 
 -12  16   2       22.51       27.77     11.30 o 
 -10  16   2        5.43       12.41      9.88 o 
  -8  16   2        0.39        1.73      9.16 o 
  -6  16   2       43.56       50.41     12.41 o 
  -4  16   2       86.37      119.96     22.95 o 
  -2  16   2      105.31      132.38     13.40 o 
   0  16   2       12.94       37.23     10.71 o 
   2  16   2        4.22        4.66      9.65 o 
   4  16   2       13.47        9.40      9.17 o 
   6  16   2        0.25       -3.12      8.89 o 
   8  16   2       67.74       69.52     12.21 o 
  10  16   2       99.90       99.34     13.91 o 
  12  16   2       21.39       18.54     20.23 o 
  14  16   2        0.43       -2.53     17.70 o 
  16  16   2       12.16       -2.53     17.70 o 
 -13  17   2       44.03       50.75     11.99 o 
 -11  17   2       50.62       82.88     16.42 o 
  -9  17   2       49.31       65.32     11.86 o 
  -7  17   2        0.81        1.05      9.52 o 
  -5  17   2        9.07        7.66      9.86 o 
  -3  17   2       31.10       56.36     11.36 o 
  -1  17   2        4.33       -9.65      9.65 o 
   1  17   2       24.07       29.84     10.41 o 
   3  17   2       40.40       67.11     12.23 o 
   5  17   2        2.58       15.42     10.41 o 
   7  17   2       22.40       26.11     14.11 o 
   9  17   2        1.45       19.63      8.75 o 
  11  17   2        0.05       -1.05     10.29 o 
  13  17   2       18.44       12.64     20.23 o 
  -8  18   2       26.86       36.96     11.73 o 
  -6  18   2       14.47        1.64     12.41 o 
  -4  18   2        3.89        5.47      9.99 o 
  -2  18   2        1.04        6.63     10.71 o 
   0  18   2        7.27       18.28     14.17 o 
   2  18   2        0.00      -10.41     10.41 o 
   4  18   2       11.18       21.67     12.77 o 
   6  18   2        3.35        7.93     13.24 o 
 -33   1   3       85.43       90.10     11.45 o 
 -31   1   3        3.14       -8.56      8.56 o 
 -29   1   3        9.98       15.06      8.66 o 
 -27   1   3      183.36      200.47     12.01 o 
 -25   1   3        2.76        7.50      6.31 o 
 -23   1   3        5.16        3.66      6.01 o 
 -21   1   3      591.47      582.72     12.23 o 
 -19   1   3        8.60        1.64      3.21 o 
 -17   1   3        3.49        4.68      2.97 o 
 -15   1   3       84.91      120.88      3.88 o 
 -13   1   3     1759.56     1649.57     12.65 o 
 -11   1   3       12.73       15.67      2.61 o 
  -9   1   3      529.16      539.68      7.74 o 
  -7   1   3     8757.38     8287.17     55.92 o 
  -5   1   3    20516.95    19020.11    138.20 o 
  -3   1   3    15873.88    14606.00     92.78 o 
  -1   1   3    14285.93    14178.41     83.23 o 
   1   1   3     1478.89     1186.74      9.66 o 
   3   1   3      123.03      139.60      3.11 o 
   5   1   3       93.90      118.87      2.92 o 
   7   1   3     2429.49     2596.54     15.71 o 
   9   1   3     3128.47     2848.62     19.32 o 
  11   1   3     1319.51     1331.70     10.95 o 
  13   1   3     5206.90     5262.74     37.09 o 
  15   1   3      432.23      384.74     10.10 o 
  17   1   3      231.42      222.25     11.82 o 
  19   1   3      774.97      743.40     19.08 o 
  21   1   3      171.15      169.14     13.48 o 
  23   1   3      129.31      101.00     12.76 o 
  25   1   3      114.25       95.46     13.48 o 
  27   1   3        0.37       -1.31     10.26 o 
  29   1   3       36.09       61.61     13.56 o 
  31   1   3       40.19       31.79     14.65 o 
 -34   2   3       78.85      100.03     12.19 o 
 -32   2   3       23.66       44.61     10.09 o 
 -30   2   3       80.78       92.42     15.08 o 
 -28   2   3        8.47        9.30      7.90 o 
 -26   2   3        8.72       23.44      7.38 o 
 -24   2   3       38.83       27.75      6.64 o 
 -22   2   3      157.96      133.38     10.41 o 
 -20   2   3      110.81      124.07      5.69 o 
 -18   2   3      237.75      255.59      6.11 o 
 -16   2   3        0.41       -2.78      2.80 o 
 -14   2   3       27.96       37.20      3.56 o 
 -12   2   3       67.07       77.15      3.54 o 
 -10   2   3      433.05      409.83      6.53 o 
  -8   2   3      269.14      240.93      5.46 o 
  -6   2   3      143.69      161.15      4.89 o 
  -4   2   3     2084.30     2104.60     19.32 o 
  -2   2   3      426.08      409.29      6.10 o 
   0   2   3       70.78       86.73      3.42 o 
   2   2   3     1040.76     1060.26      9.61 o 
   4   2   3     2692.41     2459.59     15.35 o 
   6   2   3     1527.39     1521.41     11.60 o 
   8   2   3      594.89      635.63      6.65 o 
  10   2   3     5578.74     5662.78     33.43 o 
  12   2   3     2114.19     2280.68     16.47 o 
  14   2   3       32.89       33.37      4.87 o 
  16   2   3      196.58      204.68      9.52 o 
  18   2   3     1988.37     1794.10     26.69 o 
  20   2   3      258.65      244.22     12.67 o 
  22   2   3      761.86      753.15     39.43 o 
  24   2   3      326.74      278.41     17.30 o 
  26   2   3        2.89        3.35     10.69 o 
  28   2   3       26.32       -4.61     10.69 o 
  30   2   3       37.68       45.79     14.19 o 
  32   2   3        0.00      -13.48     13.48 o 
 -33   3   3       56.00       57.02     10.86 o 
 -31   3   3        6.67        7.25      8.43 o 
 -29   3   3      200.19      196.78     14.82 o 
 -27   3   3      169.22      190.18     11.81 o 
 -25   3   3       16.57       24.90      7.10 o 
 -23   3   3       31.54       26.56      6.33 o 
 -21   3   3       49.50       54.35      5.98 o 
 -19   3   3       70.88       84.26      5.48 o 
 -17   3   3      454.57      467.43      8.65 o 
 -15   3   3      262.54      255.07      6.09 o 
 -13   3   3       37.94       30.94      3.09 o 
 -11   3   3        6.71       14.74      2.47 o 
  -9   3   3      783.90      788.62      8.95 o 
  -7   3   3     2775.31     2957.50     24.01 o 
  -5   3   3     4375.54     4294.93     29.01 o 
  -3   3   3        0.39       -2.21      2.21 o 
  -1   3   3       44.78       53.49      2.77 o 
   1   3   3     2169.74     2229.82     18.02 o 
   3   3   3      369.72      447.93      5.81 o 
   5   3   3     5036.00     5081.27     31.30 o 
   7   3   3      891.42      964.03      9.96 o 
   9   3   3      251.67      289.32      5.90 o 
  11   3   3     1585.41     1696.80     14.02 o 
  13   3   3      484.46      507.79      9.36 o 
  15   3   3      121.09      143.45      8.61 o 
  17   3   3      682.47      673.35     16.59 o 
  19   3   3       66.10       53.35      7.62 o 
  21   3   3      245.61      239.57     13.19 o 
  23   3   3      153.24      144.80     14.33 o 
  25   3   3       30.79       49.20     16.79 o 
  27   3   3        0.50       -2.08     10.69 o 
  29   3   3        1.35       -5.74     12.29 o 
  31   3   3       30.04       18.41     14.80 o 
 -32   4   3       18.30        7.13      9.42 o 
 -30   4   3        7.23       17.60      9.10 o 
 -28   4   3      128.66      125.40     16.40 o 
 -26   4   3      191.63      187.71     12.73 o 
 -24   4   3        5.65       -6.57      7.12 o 
 -22   4   3       73.31       88.98      7.51 o 
 -20   4   3       74.57       92.61      6.30 o 
 -18   4   3       17.96       12.92      4.09 o 
 -16   4   3      959.81      967.30     12.12 o 
 -14   4   3      185.80      223.18      6.09 o 
 -12   4   3     1807.98     1760.38     15.29 o 
 -10   4   3      867.76      842.12      8.83 o 
  -8   4   3     1264.49     1264.16     14.66 o 
  -6   4   3      917.66      818.82      9.13 o 
  -4   4   3      574.89      602.21      7.19 o 
  -2   4   3        8.67        5.66      2.13 o 
   0   4   3        2.56        4.35      2.24 o 
   2   4   3      341.62      356.30      6.44 o 
   4   4   3      163.74      178.26      4.41 o 
   6   4   3     2214.87     2113.89     17.22 o 
   8   4   3     1026.49     1188.31     15.08 o 
  10   4   3      262.72      248.83      7.00 o 
  12   4   3     2509.59     2395.44     24.41 o 
  14   4   3      484.50      536.38     13.30 o 
  16   4   3       54.58       75.39      7.81 o 
  18   4   3      110.41       87.87     11.03 o 
  20   4   3      105.74       88.43     11.36 o 
  22   4   3       65.18       58.44     12.17 o 
  24   4   3       13.18        4.05     10.39 o 
  26   4   3        1.34        8.92     10.60 o 
  28   4   3       43.82       49.89     13.48 o 
  30   4   3        0.16        9.86     13.82 o 
 -33   5   3       13.90       17.91     10.66 o 
 -31   5   3       14.42       20.74      9.89 o 
 -29   5   3        9.41       14.82      8.98 o 
 -27   5   3       37.70       35.28      8.80 o 
 -25   5   3        0.02       -6.77      7.10 o 
 -23   5   3       43.89       38.33      7.38 o 
 -21   5   3        4.22        4.75      5.81 o 
 -19   5   3       38.91       30.60      5.02 o 
 -17   5   3        9.61        6.30      4.03 o 
 -15   5   3      118.33      144.73      5.42 o 
 -13   5   3       67.71       84.51      4.61 o 
 -11   5   3      680.59      679.16      8.29 o 
  -9   5   3       14.16       15.70      2.70 o 
  -7   5   3     1709.17     1857.64     17.00 o 
  -5   5   3       32.33       52.55      3.20 o 
  -3   5   3     1132.03     1116.15     11.14 o 
  -1   5   3      981.42     1073.21     11.29 o 
   1   5   3      366.55      380.29      6.55 o 
   3   5   3      107.31      101.32      4.29 o 
   5   5   3      163.77      164.08      4.96 o 
   7   5   3       51.80       65.21      4.59 o 
   9   5   3      887.84      955.15     13.57 o 
  11   5   3       24.97       40.61      6.45 o 
  13   5   3       36.09       23.76      4.31 o 
  15   5   3        0.94       -0.18      5.71 o 
  17   5   3       58.01       82.21      8.56 o 
  19   5   3        0.66       -1.17      7.56 o 
  21   5   3       16.76       -4.02      7.90 o 
  23   5   3        1.22       -1.63      8.50 o 
  25   5   3        0.18      -10.00     10.00 o 
  27   5   3       34.50       31.44     13.16 o 
  29   5   3       17.84       21.80     13.05 o 
  31   5   3        0.50       -7.26     13.36 o 
 -32   6   3        6.48       -6.79      9.65 o 
 -30   6   3        2.20       -3.33      9.10 o 
 -28   6   3        1.14       11.70      9.20 o 
 -26   6   3      169.79      182.61     12.39 o 
 -24   6   3       12.78       -1.56      7.75 o 
 -22   6   3        2.06        0.20      6.67 o 
 -20   6   3        0.48       -4.68      5.46 o 
 -18   6   3       36.23       44.48      5.29 o 
 -16   6   3        7.23        6.40      3.87 o 
 -14   6   3      132.17      136.62      5.42 o 
 -12   6   3      138.99      122.17      4.76 o 
 -10   6   3      481.89      556.77     10.10 o 
  -8   6   3      741.30      739.99      9.73 o 
  -6   6   3       40.66       24.44      3.71 o 
  -4   6   3      976.21      881.44     15.18 o 
  -2   6   3      736.24      713.95      8.99 o 
   0   6   3       28.07       23.47      3.40 o 
   2   6   3       16.37        7.85      2.61 o 
   4   6   3      291.15      271.73      5.32 o 
   6   6   3      289.10      243.94      5.08 o 
   8   6   3      717.48      850.09     15.42 o 
  10   6   3        4.71       -2.62      4.01 o 
  12   6   3     2038.82     1985.39     23.04 o 
  14   6   3       39.24       52.30      6.54 o 
  16   6   3        8.81       10.96      6.95 o 
  18   6   3       26.88        9.36      8.35 o 
  20   6   3        7.67        7.38      8.54 o 
  22   6   3        3.98       11.24      8.20 o 
  24   6   3        0.20       -3.47     10.39 o 
  26   6   3       32.76       35.17     12.93 o 
  28   6   3        0.34       -8.72     11.96 o 
  30   6   3        4.60       19.68     15.69 o 
 -31   7   3       10.45       27.11     10.58 o 
 -29   7   3       29.17       36.76     10.36 o 
 -27   7   3      162.60      210.02     16.42 o 
 -25   7   3       27.18       28.31     10.57 o 
 -23   7   3       93.48      116.36     10.99 o 
 -21   7   3        7.42       13.03      6.72 o 
 -19   7   3      151.24      164.08      8.57 o 
 -17   7   3      116.61      137.68      7.23 o 
 -15   7   3        2.35        6.86      4.16 o 
 -13   7   3        6.10        7.90      3.80 o 
 -11   7   3      917.95      908.08     11.47 o 
  -9   7   3      100.28       96.96      5.31 o 
  -7   7   3      172.00      171.85      5.40 o 
  -5   7   3       79.04       80.80      4.27 o 
  -3   7   3      166.46      169.84      4.76 o 
  -1   7   3       80.86       75.46      3.96 o 
   1   7   3      129.34      110.02      4.84 o 
   3   7   3      150.22      123.86      4.37 o 
   5   7   3      226.85      223.08      5.44 o 
   7   7   3      285.33      301.96     10.37 o 
   9   7   3       14.21       19.65      3.41 o 
  11   7   3       14.40       -0.09      4.38 o 
  13   7   3      291.62      247.66     10.09 o 
  15   7   3       30.78       37.92      8.47 o 
  17   7   3       62.01       85.58     12.68 o 
  19   7   3       86.14       94.40     10.88 o 
  21   7   3        7.16       19.80     10.39 o 
  23   7   3        0.20      -10.00     10.00 o 
  25   7   3       19.72       15.92     11.84 o 
  27   7   3       28.02       15.63     13.36 o 
  29   7   3        3.22      -15.58     16.06 o 
 -30   8   3        0.88       -5.52      9.51 o 
 -28   8   3      185.07      215.86     14.37 o 
 -26   8   3        0.02       -4.32     10.69 o 
 -24   8   3      223.45      188.74     12.77 o 
 -22   8   3       45.99       64.86     10.08 o 
 -20   8   3       70.63       56.23      8.52 o 
 -18   8   3       10.01        0.75      5.51 o 
 -16   8   3      120.01      109.33      7.97 o 
 -14   8   3      148.52      132.84      6.18 o 
 -12   8   3      391.83      397.08      9.60 o 
 -10   8   3      361.53      395.36      8.13 o 
  -8   8   3       39.70       32.26      4.20 o 
  -6   8   3      187.10      154.93      5.50 o 
  -4   8   3     1892.55     1993.96     17.62 o 
  -2   8   3       33.05       52.53      3.75 o 
   0   8   3      301.83      275.80      6.30 o 
   2   8   3      400.89      380.75      7.10 o 
   4   8   3      455.13      443.87      8.98 o 
   6   8   3      490.94      480.33     11.38 o 
   8   8   3        4.01        2.14      3.92 o 
  10   8   3       61.92       44.19      4.59 o 
  12   8   3        6.03       15.97      3.58 o 
  14   8   3      169.26      240.92     15.08 o 
  16   8   3      277.60      246.93     15.32 o 
  18   8   3      700.54      733.82     26.56 o 
  20   8   3        0.41        0.36     12.01 o 
  22   8   3       93.08      103.85     16.26 o 
  24   8   3       19.40       25.34     12.20 o 
  26   8   3       46.07       44.41     17.11 o 
  28   8   3        0.22       -8.06     12.93 o 
 -29   9   3       18.96        9.05     10.24 o 
 -27   9   3       81.03      100.41     11.91 o 
 -25   9   3       60.06       47.98     10.37 o 
 -23   9   3       33.08       39.07      9.39 o 
 -21   9   3       66.54       67.68      9.86 o 
 -19   9   3        2.80        2.26      6.68 o 
 -17   9   3       45.99       48.54      6.63 o 
 -15   9   3      295.56      328.17      9.68 o 
 -13   9   3        4.70       14.80      4.60 o 
 -11   9   3      361.30      366.81     10.73 o 
  -9   9   3      153.85      140.30      6.01 o 
  -7   9   3      308.04      306.21      7.64 o 
  -5   9   3      204.63      190.40      6.24 o 
  -3   9   3       67.50       61.32      4.49 o 
  -1   9   3      183.90      186.98      7.98 o 
   1   9   3       15.05       13.01      3.58 o 
   3   9   3      285.88      298.75      7.19 o 
   5   9   3      225.92      220.14     10.33 o 
   7   9   3       92.52       99.05      7.02 o 
   9   9   3     1052.69      976.20     17.06 o 
  11   9   3       61.18       62.79      6.48 o 
  13   9   3      786.20      786.35     16.39 o 
  15   9   3      217.01      227.81     11.11 o 
  17   9   3      204.03      199.24     17.74 o 
  19   9   3        7.44       -5.65     11.79 o 
  21   9   3        0.17      -10.97     10.97 o 
  23   9   3        0.17       -8.09     16.21 o 
  25   9   3       82.96       87.80     39.50 o 
  27   9   3       24.23       13.86     16.26 o 
 -28  10   3        2.80       -2.25     13.82 o 
 -26  10   3       36.32       21.59      9.98 o 
 -24  10   3        9.74       -2.68      8.95 o 
 -22  10   3        2.17       11.17      9.76 o 
 -20  10   3       38.37       46.47      8.65 o 
 -18  10   3       15.14       14.00      6.89 o 
 -16  10   3      312.48      309.56     11.81 o 
 -14  10   3     1169.72     1177.12     17.56 o 
 -12  10   3       43.44       40.71      6.53 o 
 -10  10   3      198.46      204.04      7.22 o 
  -8  10   3     1645.58     1604.09     17.83 o 
  -6  10   3     1195.40     1117.53     14.34 o 
  -4  10   3      328.93      295.30      7.71 o 
  -2  10   3      310.69      311.63      7.85 o 
   0  10   3      515.28      498.75      9.44 o 
   2  10   3      629.41      587.01     13.32 o 
   4  10   3        1.93       -0.60      5.02 o 
   6  10   3        0.20        1.85      5.07 o 
   8  10   3      387.30      410.51     12.18 o 
  10  10   3      524.02      475.66     15.06 o 
  12  10   3       76.80       49.72      7.35 o 
  14  10   3       88.92      115.89     17.39 o 
  16  10   3       38.95       26.75     16.92 o 
  18  10   3       22.93       -0.15     18.97 o 
  20  10   3        0.00      -14.30     14.30 o 
  22  10   3        2.44       13.91     17.61 o 
  24  10   3       47.63       74.17     26.55 o 
  26  10   3        3.20        2.77     15.52 o 
 -27  11   3        4.72        6.37     10.04 o 
 -25  11   3        0.12        0.14      9.49 o 
 -23  11   3        3.26        4.19      9.25 o 
 -21  11   3        0.79        3.76      8.37 o 
 -19  11   3        1.01        0.01      9.99 o 
 -17  11   3      249.31      258.89     14.32 o 
 -15  11   3      374.44      431.81     13.75 o 
 -13  11   3      513.22      523.38     12.69 o 
 -11  11   3       42.93       52.38      6.20 o 
  -9  11   3     1109.35     1158.04     15.20 o 
  -7  11   3        5.35        9.02      4.75 o 
  -5  11   3      199.90      193.36      6.96 o 
  -3  11   3      919.45      896.92     13.46 o 
  -1  11   3        5.04       -4.39      4.39 o 
   1  11   3      124.73      136.12      7.04 o 
   3  11   3      123.60      139.80      7.38 o 
   5  11   3      693.32      722.57     16.37 o 
   7  11   3      461.86      482.83     11.00 o 
   9  11   3       13.86        3.38      5.81 o 
  11  11   3        5.09       10.67      6.51 o 
  13  11   3        1.58       -6.35      7.35 o 
  15  11   3      111.97       89.14     16.54 o 
  17  11   3        1.22      -15.12     15.12 o 
  19  11   3       16.03       37.70     19.43 o 
  21  11   3        0.11      -16.92     16.92 o 
  23  11   3       16.38       -4.46     18.71 o 
  25  11   3       51.91       59.85     23.69 o 
 -26  12   3        5.87       -5.60     10.37 o 
 -24  12   3        1.61        8.15      9.72 o 
 -22  12   3       19.68       27.73     11.62 o 
 -20  12   3        5.71       25.94      9.56 o 
 -18  12   3       27.07       28.23      9.15 o 
 -16  12   3        0.89       -2.74      7.60 o 
 -14  12   3       73.05       87.65      8.90 o 
 -12  12   3        0.00        9.13      6.14 o 
 -10  12   3        0.22        8.26      5.66 o 
  -8  12   3      416.49      407.98     10.61 o 
  -6  12   3      347.90      358.31      9.90 o 
  -4  12   3      102.98       89.83      6.14 o 
  -2  12   3        4.80       -0.86      4.78 o 
   0  12   3        0.03       -4.62      4.62 o 
   2  12   3        0.71       -5.06      5.06 o 
   4  12   3       12.44        3.41      4.88 o 
   6  12   3       74.51       70.80      7.41 o 
   8  12   3       53.86       58.04     10.86 o 
  10  12   3      110.78      120.25     10.03 o 
  12  12   3       13.80       16.03      7.68 o 
  14  12   3        0.06      -15.20     15.20 o 
  16  12   3       32.24       35.69      9.47 o 
  18  12   3        3.22       15.93     17.70 o 
  20  12   3        0.18       -7.95     20.23 o 
  22  12   3       13.60       -3.63     20.50 o 
  24  12   3        0.59        4.05     49.31 o 
 -23  13   3        0.61        4.15     10.28 o 
 -21  13   3       63.99      102.16     14.06 o 
 -19  13   3        0.14        5.50      8.66 o 
 -17  13   3       29.57       20.58      9.71 o 
 -15  13   3       84.16       87.86     10.66 o 
 -13  13   3       23.05       12.67      8.60 o 
 -11  13   3        2.94        8.81      7.69 o 
  -9  13   3      679.76      732.94     18.11 o 
  -7  13   3      104.99      145.80      8.41 o 
  -5  13   3        0.87       -5.07      5.33 o 
  -3  13   3      112.45      124.79      7.99 o 
  -1  13   3        0.05       -5.18      5.19 o 
   1  13   3        7.63        2.02      6.62 o 
   3  13   3      105.12      117.07      9.10 o 
   5  13   3       84.13       94.10      8.12 o 
   7  13   3        0.05        1.21      5.22 o 
   9  13   3       90.45       87.81     10.35 o 
  11  13   3        1.45        1.13      7.36 o 
  13  13   3       14.04       24.36     10.22 o 
  15  13   3       66.66       76.73     11.00 o 
  17  13   3       34.43       73.70     31.61 o 
  19  13   3       11.60      -10.11     25.29 o 
  21  13   3       24.06       32.87     30.34 o 
 -22  14   3        0.37       10.19     10.50 o 
 -20  14   3       22.92       14.38     10.70 o 
 -18  14   3        1.89       -3.98      9.01 o 
 -16  14   3        0.86       -8.66      8.66 o 
 -14  14   3        4.26       -6.09      8.46 o 
 -12  14   3        3.78       13.09      8.61 o 
 -10  14   3      193.48      198.26     12.86 o 
  -8  14   3       18.43       24.63      8.78 o 
  -6  14   3       24.43       23.36     12.22 o 
  -4  14   3        3.43        7.68      7.34 o 
  -2  14   3       99.21      101.01      9.97 o 
   0  14   3       79.20       75.59      9.99 o 
   2  14   3       15.36       19.57      9.12 o 
   4  14   3       19.88       32.74     12.08 o 
   6  14   3        2.37       -3.78      7.66 o 
   8  14   3        2.06       17.92     11.29 o 
  10  14   3        2.06       -1.08     11.05 o 
  12  14   3        1.88        9.21     11.05 o 
  14  14   3       17.51       32.72     30.34 o 
  16  14   3       26.60       27.96     11.67 o 
  18  14   3        1.31       25.29     30.34 o 
  20  14   3       17.23       15.17     30.34 o 
 -19  15   3        3.65        7.48      9.91 o 
 -17  15   3        5.53       14.36      9.94 o 
 -15  15   3        1.30        0.75      9.62 o 
 -13  15   3       11.19       16.32      9.46 o 
 -11  15   3       25.97        9.84      8.61 o 
  -9  15   3        3.99        5.67      9.73 o 
  -7  15   3       60.52       77.54     11.29 o 
  -5  15   3       87.27       99.20     11.20 o 
  -3  15   3        9.42       17.53     10.01 o 
  -1  15   3        0.32        1.05     12.87 o 
   1  15   3        9.91        5.52      8.78 o 
   3  15   3        1.16        9.63     15.02 o 
   5  15   3        1.43        1.33      7.89 o 
   7  15   3       71.49       51.98     15.17 o 
   9  15   3       22.22        8.85     13.01 o 
  11  15   3        0.79       -7.59     11.31 o 
  13  15   3      225.79      239.48     19.52 o 
  15  15   3       53.96       52.51     24.02 o 
  17  15   3       14.18       30.34     32.87 o 
 -16  16   3        9.14       13.27     10.40 o 
 -14  16   3        2.26       -6.72     10.06 o 
 -12  16   3       27.28       43.70     10.85 o 
 -10  16   3        1.89        7.89     14.97 o 
  -8  16   3       21.52       39.71     15.32 o 
  -6  16   3        0.07       10.37     10.67 o 
  -4  16   3        8.09        4.33     10.01 o 
  -2  16   3       20.72       23.26     10.41 o 
   0  16   3       22.95       33.88     10.97 o 
   2  16   3        1.04       -1.48     10.29 o 
   4  16   3       59.54       58.16     20.23 o 
   6  16   3        0.00       -6.07     20.23 o 
   8  16   3       14.72        2.53     15.17 o 
  10  16   3        6.57       30.34     17.70 o 
  12  16   3        5.69       -2.53     15.17 o 
  14  16   3        6.59       20.23     15.17 o 
 -13  17   3        9.69       14.49     10.85 o 
 -11  17   3       60.80       59.25     15.69 o 
  -9  17   3       18.02       11.43     14.59 o 
  -7  17   3       15.49       19.81     11.50 o 
  -5  17   3        6.20        1.52     10.41 o 
  -3  17   3        7.01        3.64     17.55 o 
  -1  17   3        0.95       -2.98     14.79 o 
   1  17   3       10.64        7.80      9.17 o 
   3  17   3       19.37       22.55     10.29 o 
   5  17   3        7.11       37.93     20.23 o 
   7  17   3        4.47       -5.06     17.70 o 
   9  17   3        0.00       17.70     17.70 o 
  11  17   3        8.62       32.87     17.70 o 
  -6  18   3        1.03       -5.06     11.04 o 
  -4  18   3       13.44       29.73     13.85 o 
  -2  18   3        0.14        4.55     10.41 o 
   0  18   3        4.89        6.63     10.71 o 
   2  18   3        1.65       10.11      9.87 o 
   4  18   3       35.56        5.06     20.23 o 
 -34   0   4        2.59       -8.85     16.09 o 
 -32   0   4       18.61       32.44     14.45 o 
 -30   0   4        0.72       11.06     12.94 o 
 -28   0   4       40.01       40.87     28.11 o 
 -26   0   4      195.17      231.42     17.51 o 
 -24   0   4      544.32      535.15     18.82 o 
 -22   0   4      213.90      213.44     12.27 o 
 -20   0   4      169.82      186.52      9.93 o 
 -18   0   4       46.91       64.43      7.47 o 
 -16   0   4       88.78       77.35      7.43 o 
 -14   0   4       55.01       56.40      7.62 o 
 -12   0   4     6833.52     6947.95     62.85 o 
 -10   0   4     2404.20     2536.17     27.04 o 
  -8   0   4    28942.24    27252.20    240.13 o 
  -6   0   4      833.12     1052.98     19.67 o 
  -4   0   4     8272.94     7628.54     73.49 o 
  -2   0   4       96.71      139.60      6.01 o 
   0   0   4     1136.25     1072.13     15.41 o 
   2   0   4      204.88      242.06      6.86 o 
   4   0   4      826.92      893.05     13.69 o 
   6   0   4      480.59      526.56     11.50 o 
   8   0   4     2453.00     2668.03     26.20 o 
  10   0   4     5774.11     6076.42     55.50 o 
  12   0   4        7.16        1.11      3.45 o 
  14   0   4      258.60      241.96     12.41 o 
  16   0   4      991.65     1012.94     47.47 o 
  18   0   4       23.15       16.34     11.50 o 
  20   0   4      449.72      433.51     27.33 o 
  22   0   4      281.58      263.54     29.08 o 
  24   0   4       15.88       25.57     20.23 o 
  26   0   4        6.43        6.54     15.12 o 
  28   0   4        8.10       17.22     18.71 o 
  30   0   4        0.02        1.26     17.88 o 
 -33   1   4        8.42        7.26     10.02 o 
 -31   1   4       28.44        9.88      9.26 o 
 -29   1   4       17.58        7.61     10.55 o 
 -27   1   4       53.80       31.79      9.08 o 
 -25   1   4       91.56       72.26      7.60 o 
 -23   1   4        7.73        7.03      5.88 o 
 -21   1   4        0.02       -4.47      4.47 o 
 -19   1   4        4.53        0.00      4.02 o 
 -17   1   4        0.35       -3.83      3.83 o 
 -15   1   4       97.55       96.17      5.31 o 
 -13   1   4       99.98       92.97      3.88 o 
 -11   1   4     8354.88     7889.33     51.14 o 
  -9   1   4       18.05        7.26      3.11 o 
  -7   1   4    14236.63    13575.48    103.01 o 
  -5   1   4     1330.58     1077.73     12.13 o 
  -3   1   4       27.60       12.69      3.16 o 
  -1   1   4      508.49      558.09      7.33 o 
   1   1   4       25.77       33.36      2.72 o 
   3   1   4      640.42      666.21      7.84 o 
   5   1   4     1900.02     1954.56     15.70 o 
   7   1   4       16.88       18.79      2.16 o 
   9   1   4     2015.76     2139.31     15.67 o 
  11   1   4      917.80      995.64      9.24 o 
  13   1   4      367.12      396.06      9.96 o 
  15   1   4      297.31      260.81     10.01 o 
  17   1   4      629.86      626.61     16.96 o 
  19   1   4     1037.06     1072.49     34.69 o 
  21   1   4      522.50      507.84     20.61 o 
  23   1   4       98.09       72.77     12.20 o 
  25   1   4        2.20      -12.41     12.41 o 
  27   1   4        0.43       -0.14     11.01 o 
  29   1   4        2.74        3.89     12.82 o 
  31   1   4        1.43       -5.02     13.48 o 
 -32   2   4        2.54        3.51      9.71 o 
 -30   2   4       37.58       35.56      9.88 o 
 -28   2   4       67.62       51.74     10.93 o 
 -26   2   4      107.07      112.26     13.05 o 
 -24   2   4       25.38       28.55      6.37 o 
 -22   2   4       47.36       33.51      6.48 o 
 -20   2   4       79.67       92.02      5.79 o 
 -18   2   4       21.17       22.69      3.93 o 
 -16   2   4        0.31       -0.52      3.24 o 
 -14   2   4       19.25       20.13      3.43 o 
 -12   2   4       69.06       96.49      4.61 o 
 -10   2   4     1928.50     1853.86     17.07 o 
  -8   2   4     2009.18     2011.00     21.33 o 
  -6   2   4     5147.73     5255.32     42.89 o 
  -4   2   4      362.88      394.99      7.38 o 
  -2   2   4      302.59      351.80      6.50 o 
   0   2   4        9.42        4.78      2.58 o 
   2   2   4       39.63       47.91      3.12 o 
   4   2   4        7.56        7.16      2.26 o 
   6   2   4       25.05       36.17      2.56 o 
   8   2   4      239.86      253.13      5.32 o 
  10   2   4     1437.07     1655.84     13.63 o 
  12   2   4        0.84        3.82      2.73 o 
  14   2   4     2428.44     2457.02     30.66 o 
  16   2   4      260.34      255.34     10.91 o 
  18   2   4     1110.51     1081.96     22.98 o 
  20   2   4       25.26       41.72     10.11 o 
  22   2   4       27.98       23.18     10.58 o 
  24   2   4        3.53        5.69     10.11 o 
  26   2   4        5.31        9.49     10.92 o 
  28   2   4        2.49       10.86     13.14 o 
  30   2   4        0.79        6.34     12.76 o 
 -33   3   4        1.70        8.17     11.87 o 
 -31   3   4        5.22        6.10      8.86 o 
 -29   3   4        6.27        0.47     11.05 o 
 -27   3   4       24.48       37.42      8.80 o 
 -25   3   4       28.50       27.13      8.58 o 
 -23   3   4       42.20       37.92      6.40 o 
 -21   3   4       25.02        4.54      6.08 o 
 -19   3   4      188.98      190.13      6.35 o 
 -17   3   4       73.67       58.00      4.65 o 
 -15   3   4       30.87       47.71      4.18 o 
 -13   3   4      189.73      176.85      5.51 o 
 -11   3   4      374.60      348.85      7.20 o 
  -9   3   4      213.41      205.04      5.65 o 
  -7   3   4        6.67       11.75      3.16 o 
  -5   3   4     2799.40     2791.26     25.76 o 
  -3   3   4      709.48      686.63      9.57 o 
  -1   3   4     1874.56     1612.69     18.16 o 
   1   3   4      472.22      515.23      7.44 o 
   3   3   4      886.32      915.36     11.40 o 
   5   3   4      919.48      975.41     15.39 o 
   7   3   4      213.95      236.91      5.40 o 
   9   3   4      303.68      308.63      6.01 o 
  11   3   4       91.20       87.17      4.46 o 
  13   3   4      805.42      783.01     16.53 o 
  15   3   4        1.50       -5.71      5.71 o 
  17   3   4      217.25      206.82     11.04 o 
  19   3   4        4.04       -4.90      7.32 o 
  21   3   4      148.54      137.00     13.23 o 
  23   3   4       16.73       22.32     10.39 o 
  25   3   4       46.01       21.24     11.55 o 
  27   3   4       18.08       28.33     12.55 o 
  29   3   4        0.18      -12.20     12.20 o 
  31   3   4        2.90       18.78     30.34 o 
 -32   4   4        2.32        5.59      9.97 o 
 -30   4   4        3.23        0.02      9.41 o 
 -28   4   4        0.98       -8.58      8.58 o 
 -26   4   4        1.77       -4.11      8.20 o 
 -24   4   4        2.82       -2.85      9.09 o 
 -22   4   4        3.20       -2.30      6.00 o 
 -20   4   4       57.38       76.57      6.23 o 
 -18   4   4        0.13       -4.29      4.29 o 
 -16   4   4       12.88       13.79      4.13 o 
 -14   4   4        4.59        4.85      3.61 o 
 -12   4   4      127.94       94.93      4.52 o 
 -10   4   4      250.40      304.26      6.49 o 
  -8   4   4     1086.72     1185.68     12.75 o 
  -6   4   4     5702.13     5701.09     40.97 o 
  -4   4   4       13.41       21.35      3.24 o 
  -2   4   4      440.14      461.21      7.97 o 
   0   4   4      289.64      286.64      7.94 o 
   2   4   4     1636.43     1454.42     12.93 o 
   4   4   4     1960.00     2153.37     17.88 o 
   6   4   4        6.07        7.92      2.72 o 
   8   4   4      106.24      104.73      4.17 o 
  10   4   4      112.61      106.48      5.40 o 
  12   4   4      100.66      104.34      6.48 o 
  14   4   4        6.22       10.84      6.11 o 
  16   4   4     1015.83      877.19     19.49 o 
  18   4   4      202.45      180.83     12.27 o 
  20   4   4        7.31       -3.56      7.84 o 
  22   4   4      211.22      247.30     16.52 o 
  24   4   4        8.81       -1.81     10.39 o 
  26   4   4       13.18       -2.14     11.66 o 
  28   4   4       10.34       -0.20     11.96 o 
  30   4   4        0.56        6.82     13.16 o 
 -31   5   4       19.55       20.64     10.57 o 
 -29   5   4       12.08        7.28      9.20 o 
 -27   5   4       10.55        4.08      9.71 o 
 -25   5   4        5.25       -6.94      8.03 o 
 -23   5   4        1.72       -7.17      7.17 o 
 -21   5   4      156.23      147.10      8.74 o 
 -19   5   4       34.83       30.84      5.28 o 
 -17   5   4       69.76       71.08      5.74 o 
 -15   5   4      177.07      151.61      6.49 o 
 -13   5   4      745.49      844.44     11.07 o 
 -11   5   4      385.19      359.40      7.09 o 
  -9   5   4      131.37       96.27      3.88 o 
  -7   5   4      582.12      553.51      7.95 o 
  -5   5   4      524.17      506.71      8.24 o 
  -3   5   4      923.21      908.71     12.16 o 
  -1   5   4     2843.09     2925.88     25.36 o 
   1   5   4     3199.93     3213.48     26.52 o 
   3   5   4       82.78      102.89      4.26 o 
   5   5   4       32.71       42.18      3.30 o 
   7   5   4      807.53      863.86     12.23 o 
   9   5   4     1556.76     1478.66     18.62 o 
  11   5   4      497.17      490.16     10.88 o 
  13   5   4       65.92      101.99      7.51 o 
  15   5   4      791.40      806.23     19.15 o 
  17   5   4     1011.65     1009.97     23.52 o 
  19   5   4      125.24      131.14     11.39 o 
  21   5   4       11.17       14.48      8.96 o 
  23   5   4       25.64       30.01     10.92 o 
  25   5   4        0.68        6.39     13.50 o 
  27   5   4       35.65       46.48     13.82 o 
  29   5   4        0.05      -11.66     11.66 o 
 -32   6   4        3.10       27.52     11.33 o 
 -30   6   4       46.81       39.28     11.77 o 
 -28   6   4        1.83       -8.11      8.92 o 
 -26   6   4       34.17       27.71      9.11 o 
 -24   6   4       12.60       17.91      8.60 o 
 -22   6   4      180.97      175.35     11.51 o 
 -20   6   4       35.09       27.43      5.90 o 
 -18   6   4      403.56      419.17      9.68 o 
 -16   6   4        7.62        7.63      4.33 o 
 -14   6   4      499.62      505.16     12.07 o 
 -12   6   4      554.96      610.99     11.12 o 
 -10   6   4      976.58      976.92     12.40 o 
  -8   6   4       44.67       38.50      3.35 o 
  -6   6   4       63.32       55.63      3.24 o 
  -4   6   4      978.78     1017.49     12.44 o 
  -2   6   4     2161.18     2248.53     22.82 o 
   0   6   4     2317.89     2348.75     23.41 o 
   2   6   4      315.46      330.69     10.24 o 
   4   6   4      438.08      470.11      7.93 o 
   6   6   4        3.57        2.38      3.44 o 
   8   6   4      122.22      138.88      9.51 o 
  10   6   4     1397.33     1405.33     18.70 o 
  12   6   4     1077.14     1138.53     19.67 o 
  14   6   4      500.27      511.91     15.63 o 
  16   6   4     1813.95     1777.69     32.80 o 
  18   6   4        0.02       -6.83      7.91 o 
  20   6   4      157.57      164.47     13.03 o 
  22   6   4        3.04       10.31     10.26 o 
  24   6   4        0.65       -2.75     10.69 o 
  26   6   4       74.33       70.92     14.82 o 
  28   6   4        0.66       -8.87     12.39 o 
 -31   7   4        2.62        2.02      9.72 o 
 -29   7   4       11.59       20.20      9.86 o 
 -27   7   4       91.78       97.80     11.83 o 
 -25   7   4       90.88       96.94     11.07 o 
 -23   7   4       49.74       54.15      9.67 o 
 -21   7   4        0.16       -6.06      6.06 o 
 -19   7   4      156.02      124.04      8.46 o 
 -17   7   4      172.96      153.67      6.92 o 
 -15   7   4       28.99       23.96      4.78 o 
 -13   7   4      357.01      369.29     10.10 o 
 -11   7   4      112.04      134.59      5.99 o 
  -9   7   4      237.59      238.86      7.07 o 
  -7   7   4      220.93      260.07      6.82 o 
  -5   7   4     2124.17     2188.34     20.00 o 
  -3   7   4      278.50      296.40      7.37 o 
  -1   7   4     1470.06     1537.72     16.68 o 
   1   7   4     1620.10     1565.85     19.27 o 
   3   7   4      456.30      466.04     11.65 o 
   5   7   4       27.95       34.46      5.45 o 
   7   7   4      248.29      219.18      8.53 o 
   9   7   4        0.00       -3.97      3.97 o 
  11   7   4     1323.38     1303.40     20.03 o 
  13   7   4     1631.90     1599.23     27.17 o 
  15   7   4      856.95      819.06     24.78 o 
  17   7   4      135.66      128.85     11.67 o 
  19   7   4      368.69      350.10     18.57 o 
  21   7   4       31.47       44.52     11.76 o 
  23   7   4       18.51        2.70     11.27 o 
  25   7   4        0.66       -9.93     10.92 o 
  27   7   4        5.62        1.68     12.82 o 
 -30   8   4       15.28       19.08     10.66 o 
 -28   8   4        6.34       10.05      9.83 o 
 -26   8   4       10.29       14.73      9.49 o 
 -24   8   4        2.93       12.90      8.60 o 
 -22   8   4        2.71       -7.21      7.21 o 
 -20   8   4       80.61      111.63     10.18 o 
 -18   8   4        0.07       -5.73      5.73 o 
 -16   8   4        7.77        5.13      4.80 o 
 -14   8   4       52.53       49.36      5.37 o 
 -12   8   4       56.84       57.94      5.36 o 
 -10   8   4       41.40       42.98      4.95 o 
  -8   8   4       48.28       54.62      4.71 o 
  -6   8   4      162.72      189.69      6.11 o 
  -4   8   4      464.31      432.63      8.58 o 
  -2   8   4       15.87       21.00      4.31 o 
   0   8   4        2.97        2.81      3.75 o 
   2   8   4       55.68       52.28      5.49 o 
   4   8   4       33.53       46.13      6.97 o 
   6   8   4      127.99      156.77      8.66 o 
   8   8   4      306.42      339.65     15.59 o 
  10   8   4      134.68      127.45      9.08 o 
  12   8   4      731.20      659.32     20.04 o 
  14   8   4       48.96       66.08     13.58 o 
  16   8   4      179.18      131.18     13.68 o 
  18   8   4      105.26       73.89     14.45 o 
  20   8   4        3.25       19.72     12.59 o 
  22   8   4        0.00       -1.10     12.72 o 
  24   8   4       25.79       42.25     15.23 o 
  26   8   4       25.89       49.17     16.54 o 
  28   8   4       34.86       17.04     20.50 o 
 -29   9   4        0.20       11.63     10.08 o 
 -27   9   4        0.00       -3.33      9.49 o 
 -25   9   4        5.53        0.53      9.00 o 
 -23   9   4        9.62       20.46      9.25 o 
 -21   9   4       27.27       25.70      8.09 o 
 -19   9   4       18.37       19.88      7.21 o 
 -17   9   4       57.80       82.28      7.87 o 
 -15   9   4       19.27       13.54      5.21 o 
 -13   9   4      116.39      127.38      6.85 o 
 -11   9   4       34.22       32.33      5.05 o 
  -9   9   4      303.30      304.61      8.53 o 
  -7   9   4       34.00       31.70      4.98 o 
  -5   9   4      199.75      198.71      6.43 o 
  -3   9   4       37.00       42.82      4.27 o 
  -1   9   4      500.17      495.71     10.62 o 
   1   9   4     2432.88     2312.55     26.49 o 
   3   9   4        0.00        2.05      6.50 o 
   5   9   4      149.83      158.94      9.10 o 
   7   9   4      123.74      120.69      9.58 o 
   9   9   4      664.05      665.14     17.81 o 
  11   9   4     1025.72      862.27     20.54 o 
  13   9   4       21.64       19.42     12.59 o 
  15   9   4      397.59      338.89     27.33 o 
  17   9   4       20.15       40.46     17.61 o 
  19   9   4       32.97       42.06     16.92 o 
  21   9   4        0.54      -15.80     15.80 o 
  23   9   4       29.11       21.22     21.49 o 
  25   9   4       68.52       53.30     23.04 o 
  27   9   4        0.03      -10.11     25.29 o 
 -28  10   4        4.38        4.60     12.69 o 
 -26  10   4        2.70       -8.56      8.56 o 
 -24  10   4        2.26       -0.75      9.19 o 
 -22  10   4       23.75       19.41      9.10 o 
 -20  10   4       30.74       29.52      8.52 o 
 -18  10   4       13.37       14.49      7.29 o 
 -16  10   4        0.06        2.73      6.79 o 
 -14  10   4       14.78       12.60      5.49 o 
 -12  10   4       85.94       73.74      6.36 o 
 -10  10   4      121.99      113.73      6.59 o 
  -8  10   4      304.70      309.94      9.40 o 
  -6  10   4      602.62      580.92     12.96 o 
  -4  10   4     1488.73     1459.98     17.89 o 
  -2  10   4      118.57      121.76      5.05 o 
   0  10   4      829.74      871.39     15.98 o 
   2  10   4      153.77      156.69      9.69 o 
   4  10   4      199.28      238.97     10.28 o 
   6  10   4       55.46       66.17      5.62 o 
   8  10   4      113.08      114.54      9.88 o 
  10  10   4       14.98        3.31      6.84 o 
  12  10   4      327.05      307.57     19.53 o 
  14  10   4      110.19      111.46     19.43 o 
  16  10   4      158.04      163.04     23.70 o 
  18  10   4        0.81      -15.80     15.80 o 
  20  10   4        2.62      -12.92     15.80 o 
  22  10   4        0.11        8.67     18.21 o 
  24  10   4       10.20       -4.48     31.61 o 
 -27  11   4        0.96        1.65     10.24 o 
 -25  11   4        4.76       -5.80     12.06 o 
 -23  11   4       49.14       51.01     10.77 o 
 -21  11   4        0.61       -1.29      8.46 o 
 -19  11   4       38.82       47.31      9.62 o 
 -17  11   4       23.08       25.47      8.37 o 
 -15  11   4       20.30       21.95      7.76 o 
 -13  11   4      140.40      176.46      9.35 o 
 -11  11   4      172.06      179.98      7.85 o 
  -9  11   4      160.74      159.69      7.44 o 
  -7  11   4     1093.40     1144.66     16.94 o 
  -5  11   4     1738.71     1747.53     29.61 o 
  -3  11   4       96.74       84.61      6.75 o 
  -1  11   4       42.50       62.47      5.01 o 
   1  11   4     2141.26     2036.63     26.60 o 
   3  11   4      156.63      134.90      8.37 o 
   5  11   4      567.16      534.70     13.77 o 
   7  11   4      271.50      296.29     10.09 o 
   9  11   4      194.11      158.83     14.04 o 
  11  11   4        3.47        1.70     11.12 o 
  13  11   4        6.61       19.39     15.80 o 
  15  11   4        5.34        8.72     17.61 o 
  17  11   4      141.31      193.18     30.35 o 
  19  11   4        7.58      -16.92     16.92 o 
  21  11   4       18.43       37.93     20.50 o 
  23  11   4       18.96       30.34     31.61 o 
 -24  12   4        1.67        4.38     10.37 o 
 -22  12   4       89.10      117.49     12.55 o 
 -20  12   4       55.78       53.22     10.66 o 
 -18  12   4        7.09       10.85      9.25 o 
 -16  12   4      301.90      340.49     18.25 o 
 -14  12   4       24.33       45.35     14.60 o 
 -12  12   4      538.41      511.76     16.33 o 
 -10  12   4      659.82      727.53     13.68 o 
  -8  12   4       95.23       94.88      7.20 o 
  -6  12   4      631.79      672.54     13.41 o 
  -4  12   4      754.94      787.66     14.08 o 
  -2  12   4      410.30      419.51     11.41 o 
   0  12   4      217.02      195.39      9.99 o 
   2  12   4      146.18      161.36      9.75 o 
   4  12   4      955.48      913.40     19.54 o 
   6  12   4        0.31        1.48      6.85 o 
   8  12   4      306.94      324.52     16.77 o 
  10  12   4        5.84        4.66      9.31 o 
  12  12   4       61.80       99.21     17.74 o 
  14  12   4       38.77       51.15     31.61 o 
  16  12   4       34.48       33.29     58.16 o 
  18  12   4        0.21       23.75     20.50 o 
  20  12   4       17.99       24.65     21.23 o 
  22  12   4       21.63        1.90     41.72 o 
 -23  13   4       12.27        4.46     11.19 o 
 -21  13   4        2.76        2.37      9.84 o 
 -19  13   4       70.58       77.16     11.68 o 
 -17  13   4       23.61       19.34      9.99 o 
 -15  13   4      117.02      115.54     17.15 o 
 -13  13   4       62.56       42.83     12.82 o 
 -11  13   4       19.29       21.98      8.77 o 
  -9  13   4        5.12        1.60      6.85 o 
  -7  13   4       64.35       55.63      7.61 o 
  -5  13   4       10.59        6.33      7.30 o 
  -3  13   4      557.43      536.24     15.27 o 
  -1  13   4      125.67      132.78      9.35 o 
   1  13   4       98.91      102.65     12.33 o 
   3  13   4        0.92        2.50      7.68 o 
   5  13   4       40.00       31.78      9.02 o 
   7  13   4       42.04       59.78     14.23 o 
   9  13   4        1.23       -0.22     11.29 o 
  11  13   4        1.67       26.61     18.71 o 
  13  13   4        3.61        9.51     18.71 o 
  15  13   4        7.39       10.57     19.43 o 
  17  13   4        4.97       23.64     20.04 o 
  19  13   4        1.35      -15.40     19.43 o 
  21  13   4        0.55        0.91     21.87 o 
 -20  14   4       41.88       48.85     12.31 o 
 -18  14   4       15.36       11.21     11.27 o 
 -16  14   4        7.54       -8.46      8.46 o 
 -14  14   4        3.73       -3.09      9.63 o 
 -12  14   4        2.04        8.01     11.68 o 
 -10  14   4       86.50       90.26     10.31 o 
  -8  14   4       40.69       49.91     11.87 o 
  -6  14   4       53.54       70.18      9.73 o 
  -4  14   4       87.55       86.01     12.41 o 
  -2  14   4      171.71      178.79     11.25 o 
   0  14   4        0.30        4.43     10.19 o 
   2  14   4      201.58      193.29     18.14 o 
   4  14   4        1.21       -8.52      8.52 o 
   6  14   4        3.85      -14.87     14.97 o 
   8  14   4       26.23       34.58     13.51 o 
  10  14   4       31.41       26.90     19.43 o 
  12  14   4        7.19      -17.32     17.61 o 
  14  14   4        0.08       -4.09     18.71 o 
  16  14   4       18.87       12.54     21.87 o 
  18  14   4       10.51       12.64     27.82 o 
 -19  15   4       16.07       36.75     12.39 o 
 -17  15   4        2.51      -11.89     11.89 o 
 -15  15   4        7.83       -4.07     10.25 o 
 -13  15   4        1.46       -0.92      9.58 o 
 -11  15   4        7.65        9.86      9.68 o 
  -9  15   4        0.64       -8.20      8.20 o 
  -7  15   4       31.57       33.03      9.82 o 
  -5  15   4        9.59       15.83      9.82 o 
  -3  15   4        5.06       -2.64      7.64 o 
  -1  15   4        8.45       38.35     13.27 o 
   1  15   4       12.43       11.61     11.89 o 
   3  15   4       39.85       49.49     12.77 o 
   5  15   4        0.08        9.83     10.38 o 
   7  15   4       22.80       27.08     14.48 o 
   9  15   4        1.71       -6.14     18.71 o 
  11  15   4       13.58       50.57     30.34 o 
  13  15   4        0.20        7.59     27.82 o 
  15  15   4        0.25      -25.29     25.29 o 
 -14  16   4       21.16       12.67     11.00 o 
 -12  16   4       24.46       20.21     10.31 o 
 -10  16   4        7.15       -6.19     10.04 o 
  -8  16   4        0.57       -7.03     15.33 o 
  -6  16   4        0.17       -9.39     23.07 o 
  -4  16   4        1.61       -8.48      8.48 o 
  -2  16   4       96.86      123.84     27.82 o 
   0  16   4      130.94      207.36     25.29 o 
   2  16   4       33.84       26.55     14.93 o 
   4  16   4        0.02        5.37     26.55 o 
   6  16   4        7.47        4.27     11.51 o 
   8  16   4        9.28       20.53     11.67 o 
  10  16   4        0.18       25.29     30.34 o 
  12  16   4        9.99       25.29     30.34 o 
 -11  17   4        0.18      -10.41     10.41 o 
  -9  17   4       14.56        5.75     11.13 o 
  -7  17   4       30.71       41.18     11.04 o 
  -5  17   4        1.09       -3.50     15.17 o 
  -3  17   4        2.33       40.46     20.23 o 
  -1  17   4        5.40       12.64     17.70 o 
   1  17   4        9.64       10.11     17.70 o 
   3  17   4       14.63       42.99     17.70 o 
   5  17   4        0.31      -15.17     15.17 o 
   7  17   4        4.26       25.29     15.17 o 
 -33   1   5        2.40        7.12     10.02 o 
 -31   1   5        0.83       -0.53      8.99 o 
 -29   1   5       14.86       24.32      8.61 o 
 -27   1   5       42.28       45.86     12.11 o 
 -25   1   5       12.87        9.27      7.13 o 
 -23   1   5        5.22        8.75      5.91 o 
 -21   1   5      140.80      127.50      6.62 o 
 -19   1   5      473.82      430.13     12.28 o 
 -17   1   5      105.78      118.05      6.65 o 
 -15   1   5       26.23       22.09      4.84 o 
 -13   1   5     2022.89     1897.21     17.85 o 
 -11   1   5      330.92      333.64      7.06 o 
  -9   1   5     3857.14     3371.65     36.05 o 
  -7   1   5     2755.63     2702.31     24.73 o 
  -5   1   5     1830.14     1829.93     18.11 o 
  -3   1   5      421.08      458.46      8.11 o 
  -1   1   5     2303.81     2604.97     21.22 o 
   1   1   5     1286.58     1277.25     12.77 o 
   3   1   5       50.23       43.57      3.58 o 
   5   1   5      971.16     1088.09     11.97 o 
   7   1   5        0.77        2.53      2.20 o 
   9   1   5      307.80      314.19      5.31 o 
  11   1   5       58.38       67.22      3.67 o 
  13   1   5      974.76     1020.80     17.77 o 
  15   1   5       35.62       35.23      7.21 o 
  17   1   5       62.31       43.71      9.06 o 
  19   1   5      770.16      737.68     22.73 o 
  21   1   5      403.13      369.66     31.39 o 
  23   1   5       42.08       21.05     10.18 o 
  25   1   5       18.06       13.55     11.27 o 
  27   1   5       32.50       35.96     13.28 o 
  29   1   5        6.66       -8.13     12.93 o 
 -32   2   5        4.17        6.02      9.71 o 
 -30   2   5        0.26        6.69      8.04 o 
 -28   2   5        1.74       13.78      8.66 o 
 -26   2   5        9.00       21.14      8.28 o 
 -24   2   5       57.16       49.55      7.51 o 
 -22   2   5        5.96       -4.04      5.33 o 
 -20   2   5       24.78       30.35      5.44 o 
 -18   2   5       51.06       38.36      5.59 o 
 -16   2   5        0.30        7.25      4.71 o 
 -14   2   5      192.84      200.66      6.65 o 
 -12   2   5      258.19      262.82      6.66 o 
 -10   2   5        3.05       23.35      4.73 o 
  -8   2   5     1418.31     1268.98     17.72 o 
  -6   2   5        0.15        7.60      3.49 o 
  -4   2   5       92.68       85.61      4.52 o 
  -2   2   5      288.59      343.23      7.03 o 
   0   2   5      621.98      659.51      9.46 o 
   2   2   5      344.24      348.87      6.43 o 
   4   2   5      605.88      582.51      7.64 o 
   6   2   5      641.45      610.22      7.51 o 
   8   2   5      609.11      688.70      7.78 o 
  10   2   5        2.32        1.90      2.94 o 
  12   2   5       76.47       61.28      6.02 o 
  14   2   5     1171.73     1059.69     20.58 o 
  16   2   5      172.31      143.75     10.93 o 
  18   2   5      680.53      633.26     26.92 o 
  20   2   5      258.31      245.98     24.09 o 
  22   2   5        5.22       10.90      9.75 o 
  24   2   5        3.19        0.39      9.64 o 
  26   2   5       22.02       25.03     12.45 o 
  28   2   5        3.22       -4.47     14.40 o 
 -31   3   5       19.13       11.76     10.08 o 
 -29   3   5        3.22        9.70      9.41 o 
 -27   3   5       35.18       31.07      9.28 o 
 -25   3   5       34.20       48.35      9.66 o 
 -23   3   5       22.03       21.17      6.68 o 
 -21   3   5       69.64       55.60      6.28 o 
 -19   3   5      638.75      656.05     12.71 o 
 -17   3   5       63.13       65.21      5.92 o 
 -15   3   5      149.77      157.17      6.38 o 
 -13   3   5        1.01       -3.43      3.65 o 
 -11   3   5      128.03      128.07      5.82 o 
  -9   3   5      340.64      343.96      9.23 o 
  -7   3   5       72.87       72.99      5.60 o 
  -5   3   5      149.29      162.54      5.81 o 
  -3   3   5      197.57      193.78      5.76 o 
  -1   3   5     1408.62     1432.66     15.00 o 
   1   3   5      987.15      957.06     11.53 o 
   3   3   5      250.31      258.47      6.69 o 
   5   3   5      116.94      107.38      4.96 o 
   7   3   5      478.57      522.68      7.67 o 
   9   3   5        0.01        2.10      3.51 o 
  11   3   5       19.89       27.72      4.69 o 
  13   3   5      210.16      193.36     11.01 o 
  15   3   5      277.87      248.17     11.32 o 
  17   3   5        2.22       -6.78      6.78 o 
  19   3   5       11.96       11.18      9.64 o 
  21   3   5       62.44       72.80     11.93 o 
  23   3   5        1.57       14.62     10.33 o 
  25   3   5       19.49       16.49     11.47 o 
  27   3   5       20.07       29.44     12.83 o 
  29   3   5        8.62       33.94     14.04 o 
 -32   4   5       26.29       22.59     10.99 o 
 -30   4   5       24.22       29.19     10.45 o 
 -28   4   5        0.11       -7.65      8.77 o 
 -26   4   5      106.07       89.25     10.66 o 
 -24   4   5       34.31       45.92      8.25 o 
 -22   4   5       30.83       35.08      7.23 o 
 -20   4   5      948.76     1011.77     23.95 o 
 -18   4   5        3.61       -0.48      5.21 o 
 -16   4   5      238.50      256.02      8.37 o 
 -14   4   5       24.24       18.12      4.89 o 
 -12   4   5       76.29       58.65      5.10 o 
 -10   4   5        6.39       -0.11      3.89 o 
  -8   4   5      272.72      238.82      7.92 o 
  -6   4   5       97.45      117.58      5.20 o 
  -4   4   5       77.49       84.91      4.30 o 
  -2   4   5      269.72      253.05      6.42 o 
   0   4   5       68.59       69.39      4.09 o 
   2   4   5      167.09      189.22      5.76 o 
   4   4   5     2787.33     2750.65     28.51 o 
   6   4   5       61.64       62.83      4.28 o 
   8   4   5      118.09      116.20      5.92 o 
  10   4   5       25.46       29.47      4.94 o 
  12   4   5       33.82       22.16      6.01 o 
  14   4   5      114.76      105.32      8.83 o 
  16   4   5      304.65      285.70     13.54 o 
  18   4   5        6.36       17.91      8.47 o 
  20   4   5        5.62       -2.81     10.30 o 
  22   4   5       29.82       23.82     10.60 o 
  24   4   5        0.32       -8.89     10.39 o 
  26   4   5        6.34       14.64     11.96 o 
  28   4   5        2.10       10.90     13.23 o 
 -31   5   5       14.84       26.10     10.79 o 
 -29   5   5        0.00        1.21      9.20 o 
 -27   5   5        6.07        3.82      8.54 o 
 -25   5   5        2.69       -8.31      8.31 o 
 -23   5   5       25.05       15.22      7.59 o 
 -21   5   5        2.89        7.20      7.68 o 
 -19   5   5       61.99       31.05      7.22 o 
 -17   5   5        9.46       23.77      6.05 o 
 -15   5   5       10.45        3.00      5.06 o 
 -13   5   5        4.97       19.74      4.76 o 
 -11   5   5        0.17       -3.40      3.40 o 
  -9   5   5       20.41       38.42      4.95 o 
  -7   5   5      593.09      643.35     14.91 o 
  -5   5   5       48.71       58.31      5.19 o 
  -3   5   5      105.31      137.28      5.73 o 
  -1   5   5      824.28      970.76     12.47 o 
   1   5   5       49.39       59.12      4.47 o 
   3   5   5      102.76      110.03      5.15 o 
   5   5   5      147.39      153.01      5.78 o 
   7   5   5       46.19       60.74      5.52 o 
   9   5   5       58.68       57.35      5.69 o 
  11   5   5       81.41       86.16      6.83 o 
  13   5   5       30.94       57.83      9.99 o 
  15   5   5        5.73       -6.76      6.76 o 
  17   5   5       29.56        8.19      8.16 o 
  19   5   5       17.82       12.19      8.83 o 
  21   5   5        2.65       -0.63     10.11 o 
  23   5   5        0.26        3.12     10.69 o 
  25   5   5       22.83       34.96     13.16 o 
  27   5   5       15.30       25.36     13.82 o 
 -30   6   5        5.81       17.93     10.58 o 
 -28   6   5        5.49       18.77      9.40 o 
 -26   6   5       42.78       32.82      9.91 o 
 -24   6   5        0.09       -1.60      8.24 o 
 -22   6   5       15.85       16.28      7.98 o 
 -20   6   5      280.57      278.48     10.04 o 
 -18   6   5        2.62       -4.89      5.60 o 
 -16   6   5        0.56       -4.80      4.80 o 
 -14   6   5        5.03        4.17      4.80 o 
 -12   6   5       78.70       76.69      6.23 o 
 -10   6   5       24.35       23.57      5.21 o 
  -8   6   5      428.36      404.23     12.83 o 
  -6   6   5       64.37       45.45      6.36 o 
  -4   6   5        0.02        7.89      4.18 o 
  -2   6   5      163.41      159.81      7.23 o 
   0   6   5       89.74       58.39      5.30 o 
   2   6   5      248.98      271.71      8.25 o 
   4   6   5      144.06      140.08      6.67 o 
   6   6   5      230.01      209.91      8.25 o 
   8   6   5        3.46        5.81      5.09 o 
  10   6   5      104.22      104.19      6.91 o 
  12   6   5       28.17       37.06      8.61 o 
  14   6   5       12.18        7.66      7.92 o 
  16   6   5       78.86       64.11     10.08 o 
  18   6   5      123.01      134.98     12.39 o 
  20   6   5       32.61       57.81     12.20 o 
  22   6   5       12.01       25.22     11.66 o 
  24   6   5       27.92       29.78     12.55 o 
  26   6   5        0.37        9.76     12.55 o 
  28   6   5        1.03       15.08     13.84 o 
 -29   7   5        5.85       -3.55     11.28 o 
 -27   7   5       16.95        4.86      9.41 o 
 -25   7   5        0.84        4.26      8.37 o 
 -23   7   5        0.62        9.20      8.54 o 
 -21   7   5       20.03       12.46      8.11 o 
 -19   7   5       74.19       59.61      7.26 o 
 -17   7   5       11.51        8.72      5.51 o 
 -15   7   5       79.87       84.32      6.80 o 
 -13   7   5       25.73       29.36      5.24 o 
 -11   7   5        6.01        6.10      4.28 o 
  -9   7   5        3.31        4.28      4.96 o 
  -7   7   5       98.16       79.31      6.29 o 
  -5   7   5        0.19        6.53      5.31 o 
  -3   7   5        3.46       -4.58      4.58 o 
  -1   7   5       88.11       65.15      5.75 o 
   1   7   5      384.77      355.84      9.60 o 
   3   7   5       59.15       61.85      6.26 o 
   5   7   5      115.75      104.70      7.86 o 
   7   7   5      274.55      259.21     10.55 o 
   9   7   5       20.70       15.98      6.18 o 
  11   7   5      279.64      267.22     12.54 o 
  13   7   5       19.33       17.29      9.37 o 
  15   7   5       57.28       76.53     14.78 o 
  17   7   5        0.09        7.28     10.97 o 
  19   7   5       15.16       -7.41      9.64 o 
  21   7   5        2.20        7.56     10.92 o 
  23   7   5        1.68        8.63     11.84 o 
  25   7   5        2.10       -6.36     11.63 o 
  27   7   5        0.10       -9.86     12.45 o 
 -28   8   5       44.77       34.41     13.25 o 
 -26   8   5        4.38       10.15      9.86 o 
 -24   8   5       35.47       19.09     15.56 o 
 -22   8   5        0.01       -2.42      8.31 o 
 -20   8   5       10.43       21.00      7.55 o 
 -18   8   5       44.35       57.59      7.34 o 
 -16   8   5       55.19       43.73      6.74 o 
 -14   8   5      220.45      229.08      8.55 o 
 -12   8   5        0.79       -4.63      4.63 o 
 -10   8   5        2.08        2.30      4.40 o 
  -8   8   5       38.42       51.86      6.07 o 
  -6   8   5      268.68      245.73      8.31 o 
  -4   8   5      629.93      614.57     14.12 o 
  -2   8   5      211.81      218.32      8.57 o 
   0   8   5      898.85      903.60     15.32 o 
   2   8   5      130.07      157.77      8.57 o 
   4   8   5      437.43      463.62     13.64 o 
   6   8   5      517.82      516.23     14.24 o 
   8   8   5       95.54       84.35      8.02 o 
  10   8   5        6.69        3.84      6.82 o 
  12   8   5       73.31       81.21     14.01 o 
  14   8   5       49.23       54.11     16.83 o 
  16   8   5       11.50        0.00     21.49 o 
  18   8   5      221.68      288.77     26.11 o 
  20   8   5       10.30       33.25     17.61 o 
  22   8   5       35.49       27.47     36.67 o 
  24   8   5        1.88       19.57     20.04 o 
  26   8   5        0.50       15.17     21.23 o 
 -27   9   5       32.75       32.19     11.04 o 
 -25   9   5       20.90       18.29     10.02 o 
 -23   9   5        2.47       -0.27      9.63 o 
 -21   9   5       17.31       28.03     10.04 o 
 -19   9   5        0.48       -6.76      6.76 o 
 -17   9   5       19.29        5.29      6.92 o 
 -15   9   5      264.27      279.79      9.82 o 
 -13   9   5      108.84      108.31      7.69 o 
 -11   9   5      121.72      104.26      6.51 o 
  -9   9   5        9.55       -3.04      4.16 o 
  -7   9   5        0.01       -4.85      4.85 o 
  -5   9   5       38.14       38.61      5.75 o 
  -3   9   5       50.36       56.69      6.97 o 
  -1   9   5      160.66      177.42      8.92 o 
   1   9   5      424.49      421.59     13.50 o 
   3   9   5      334.98      335.58     11.71 o 
   5   9   5      763.13      691.85     16.77 o 
   7   9   5      114.06      123.54      9.30 o 
   9   9   5      644.29      648.05     18.85 o 
  11   9   5      267.89      283.30     21.47 o 
  13   9   5       85.20      101.61     61.95 o 
  15   9   5        0.01      -13.32     13.32 o 
  17   9   5        3.66       18.21     17.61 o 
  19   9   5        1.46        5.34     15.80 o 
  21   9   5      125.95      121.20     23.70 o 
  23   9   5        0.25       -5.69     17.61 o 
  25   9   5        2.84       27.71     21.87 o 
 -26  10   5       12.10       11.20     15.79 o 
 -24  10   5        2.64       12.07     10.18 o 
 -22  10   5        1.17       -2.14      9.63 o 
 -20  10   5       20.86        9.43      9.31 o 
 -18  10   5       36.46       22.99      9.31 o 
 -16  10   5       25.90       30.70      7.23 o 
 -14  10   5      294.18      326.86     11.07 o 
 -12  10   5       19.96       11.25      5.40 o 
 -10  10   5      134.99      146.43      7.21 o 
  -8  10   5       24.02       24.20      6.12 o 
  -6  10   5       49.05       47.71      6.59 o 
  -4  10   5       56.76       40.73      5.89 o 
  -2  10   5      386.80      396.93     10.30 o 
   0  10   5      505.34      498.08     15.31 o 
   2  10   5       59.73       65.49      8.06 o 
   4  10   5      142.59      154.82     10.26 o 
   6  10   5        4.20        2.05      6.82 o 
   8  10   5       23.50       37.66      9.11 o 
  10  10   5       97.31      126.44     26.82 o 
  12  10   5       35.52       19.03     16.36 o 
  14  10   5       19.41       33.63     17.61 o 
  16  10   5        5.54       27.56     17.61 o 
  18  10   5       53.70       50.13     20.50 o 
  20  10   5       29.64       12.86     20.04 o 
  22  10   5       16.33        4.40     20.04 o 
  24  10   5       42.83       27.60     20.58 o 
 -25  11   5        0.50       -6.37      9.88 o 
 -23  11   5        0.11       -3.09     10.19 o 
 -21  11   5       71.35       82.12     12.02 o 
 -19  11   5        3.56        1.49     10.95 o 
 -17  11   5      100.79       88.49     25.62 o 
 -15  11   5        6.76       12.89      8.07 o 
 -13  11   5       43.03       24.37      8.16 o 
 -11  11   5        7.03       15.57      5.69 o 
  -9  11   5       60.31       57.66      5.87 o 
  -7  11   5       55.94       64.43      7.36 o 
  -5  11   5      153.79      189.80      9.45 o 
  -3  11   5      221.46      228.08     11.35 o 
  -1  11   5       37.62       35.58      5.60 o 
   1  11   5      928.19      992.21     26.00 o 
   3  11   5       68.61       53.54      9.08 o 
   5  11   5       83.74       80.58      9.99 o 
   7  11   5      113.68      140.18     13.72 o 
   9  11   5        0.00        8.80      9.42 o 
  11  11   5       38.52       48.62     15.36 o 
  13  11   5        0.02       -7.59     15.80 o 
  15  11   5        0.01       21.24     20.23 o 
  17  11   5        0.55       -4.05     20.23 o 
  19  11   5        6.72       13.56     19.43 o 
  21  11   5       51.71       35.99     23.04 o 
 -24  12   5        2.86       10.71     11.54 o 
 -22  12   5        3.54        7.42     10.22 o 
 -20  12   5        6.01       -9.54      9.87 o 
 -18  12   5        0.05       -9.58      9.58 o 
 -16  12   5        3.37       12.51     11.29 o 
 -14  12   5       26.62       31.25     11.68 o 
 -12  12   5       10.70        6.36      7.27 o 
 -10  12   5       48.55       70.64      8.74 o 
  -8  12   5        0.16       -4.51      5.52 o 
  -6  12   5        0.32        1.32      8.47 o 
  -4  12   5       77.89       76.38     17.52 o 
  -2  12   5       10.04        3.76      6.72 o 
   0  12   5      211.14      196.30     11.45 o 
   2  12   5       50.14       37.30     10.37 o 
   4  12   5       32.14       42.48     10.30 o 
   6  12   5      229.40      235.89     16.96 o 
   8  12   5       21.08       38.49     10.95 o 
  10  12   5        0.18       -0.90     12.45 o 
  12  12   5       18.04       22.63     17.61 o 
  14  12   5        3.80      -20.23     20.23 o 
  16  12   5        0.05      -17.88     17.88 o 
  18  12   5        1.04        9.45     20.04 o 
  20  12   5        2.35      -13.41     25.29 o 
 -21  13   5       36.55       53.68     16.42 o 
 -19  13   5        0.11        7.45     10.31 o 
 -17  13   5        0.21       -2.99      9.99 o 
 -15  13   5       12.35       25.71     11.78 o 
 -13  13   5      131.03      123.77     12.07 o 
 -11  13   5        1.20        6.64      7.40 o 
  -9  13   5      141.13      135.32      9.42 o 
  -7  13   5        2.54        2.95     12.04 o 
  -5  13   5       46.09       58.15     10.68 o 
  -3  13   5       29.45       19.40      9.24 o 
  -1  13   5        3.83        6.12      7.95 o 
   1  13   5        0.09       14.68     13.74 o 
   3  13   5        1.04        4.39     27.82 o 
   5  13   5        6.22        4.80     17.61 o 
   7  13   5        0.20        4.17     17.61 o 
   9  13   5        0.09      -16.92     16.92 o 
  11  13   5       27.54       21.38     19.43 o 
  13  13   5        0.10        7.97     17.61 o 
  15  13   5        1.14       11.65     20.04 o 
  17  13   5       10.06       17.90     22.30 o 
  19  13   5       32.25       56.80     24.84 o 
 -20  14   5        0.49        0.35     11.71 o 
 -18  14   5        6.27       -8.98     10.04 o 
 -16  14   5        0.00        5.94     12.41 o 
 -14  14   5       51.40       45.22     12.45 o 
 -12  14   5       27.93       37.54      9.40 o 
 -10  14   5        6.94       13.17      7.82 o 
  -8  14   5       27.34       43.33     11.97 o 
  -6  14   5       12.75       15.47     10.46 o 
  -4  14   5       28.02       33.81      9.68 o 
  -2  14   5        0.00        5.48      8.32 o 
   0  14   5       39.94       37.71     17.93 o 
   2  14   5        2.20       -5.06     16.83 o 
   4  14   5        3.53       -7.08     17.61 o 
   6  14   5        1.62       -5.94     17.61 o 
   8  14   5        5.79        2.89     18.21 o 
  10  14   5       13.89       42.33     20.50 o 
  12  14   5        0.22       21.99     20.50 o 
  14  14   5        1.68        8.80     27.82 o 
  16  14   5        7.60       32.68     23.04 o 
 -17  15   5       17.19       26.14     11.64 o 
 -15  15   5        6.49      -16.62     17.54 o 
 -13  15   5        2.05       -2.94     13.61 o 
 -11  15   5        2.11       10.49      9.24 o 
  -9  15   5        3.40        0.17     12.86 o 
  -7  15   5       37.73       50.50     12.09 o 
  -5  15   5        7.80        5.71     10.54 o 
  -3  15   5        8.19       16.20     10.69 o 
  -1  15   5       51.56       79.23     12.57 o 
   1  15   5       16.16        0.88     19.14 o 
   3  15   5        0.54       31.86     30.34 o 
   5  15   5        1.12        5.39     20.04 o 
   7  15   5       44.75       43.96     23.04 o 
   9  15   5       32.57       18.91     30.34 o 
  11  15   5       34.37       46.08     23.69 o 
  13  15   5       61.57       94.74     26.64 o 
 -12  16   5        5.23       -2.21     10.32 o 
 -10  16   5        0.80      -13.00     13.00 o 
  -8  16   5        4.72        7.59     15.83 o 
  -6  16   5        2.80       -5.82     13.95 o 
  -4  16   5       19.34        1.81     14.09 o 
  -2  16   5       12.79       10.08     13.70 o 
   0  16   5       47.78       51.65     15.15 o 
   2  16   5        0.05        3.28     21.80 o 
   4  16   5       40.55       81.42     25.25 o 
   6  16   5        0.39       21.07     23.69 o 
   8  16   5        3.41        0.11     21.23 o 
  10  16   5        9.34      -17.70     30.34 o 
  -7  17   5        5.74      -13.68     21.49 o 
  -5  17   5        4.57      -15.17     15.17 o 
  -3  17   5        5.82      -12.64     12.64 o 
  -1  17   5        2.42       10.11     12.64 o 
   1  17   5       22.36       45.52     32.87 o 
   3  17   5        8.49       27.82     30.34 o 
 -32   0   6       15.39       -8.45     13.74 o 
 -30   0   6        0.03        3.99     12.69 o 
 -28   0   6       17.91        6.96     12.69 o 
 -26   0   6        0.92       -3.91     11.57 o 
 -24   0   6        9.85        5.88     13.31 o 
 -22   0   6        4.89       -0.36      8.06 o 
 -20   0   6       52.90       65.03      9.32 o 
 -18   0   6       27.98       24.88     10.93 o 
 -16   0   6      261.20      289.98     11.58 o 
 -14   0   6     4212.48     4254.57     57.53 o 
 -12   0   6      334.54      341.23     18.70 o 
 -10   0   6     1638.25     1828.65     31.88 o 
  -8   0   6     2945.92     2660.03     40.05 o 
  -6   0   6       13.32       10.11      5.18 o 
  -4   0   6       65.97      104.30      7.09 o 
  -2   0   6      218.85      258.37      8.00 o 
   0   0   6        0.07       -2.11      5.65 o 
   2   0   6     1983.85     2048.99     29.07 o 
   4   0   6      439.97      418.32     12.35 o 
   6   0   6     1852.43     2050.06     25.26 o 
   8   0   6      113.76       95.94      7.27 o 
  10   0   6       26.51       21.99      4.76 o 
  12   0   6      626.96      606.07     26.00 o 
  14   0   6      507.63      462.03     21.65 o 
  16   0   6      199.48      183.49     17.23 o 
  18   0   6       20.46        5.78     12.14 o 
  20   0   6        1.70        7.59     12.64 o 
  22   0   6       27.98       47.91     16.36 o 
  24   0   6      137.24       88.09     19.14 o 
  26   0   6       15.97       28.54     18.21 o 
  28   0   6        5.97      -18.21     18.21 o 
 -31   1   6       17.94       17.26     10.01 o 
 -29   1   6        3.83       -2.93      9.17 o 
 -27   1   6        5.83        8.90      8.64 o 
 -25   1   6        0.81        2.84      8.29 o 
 -23   1   6        4.25       -7.12      7.12 o 
 -21   1   6        0.27        1.97      5.43 o 
 -19   1   6       59.16       52.18      6.24 o 
 -17   1   6       62.80       51.12      5.43 o 
 -15   1   6     1423.47     1318.41     17.03 o 
 -13   1   6      253.08      226.48      9.44 o 
 -11   1   6     2389.80     2105.75     24.88 o 
  -9   1   6      240.09      228.09      8.98 o 
  -7   1   6       36.83       12.51      4.80 o 
  -5   1   6       70.50       79.69      5.20 o 
  -3   1   6        3.34       13.10      3.76 o 
  -1   1   6       24.22       16.76      3.41 o 
   1   1   6      663.40      761.91     11.40 o 
   3   1   6      303.41      309.43      8.52 o 
   5   1   6      569.45      648.93     10.03 o 
   7   1   6      738.57      810.33      9.98 o 
   9   1   6      252.40      251.54      5.57 o 
  11   1   6      158.12      166.35      8.19 o 
  13   1   6      225.97      228.38      9.69 o 
  15   1   6     1255.47     1222.44     26.63 o 
  17   1   6      334.95      342.44     16.36 o 
  19   1   6      155.37      135.17     12.87 o 
  21   1   6        2.38       10.80     13.14 o 
  23   1   6        2.03        6.77     10.69 o 
  25   1   6        9.54        2.30     16.06 o 
  27   1   6        4.08       11.70     12.45 o 
 -32   2   6        2.51      -11.59     11.59 o 
 -30   2   6       11.01        0.98      9.10 o 
 -28   2   6        2.80       -3.75      9.46 o 
 -26   2   6        3.71        1.73     10.04 o 
 -24   2   6        0.06        2.19      7.84 o 
 -22   2   6        4.39       -2.58      6.11 o 
 -20   2   6       88.44       90.45      7.09 o 
 -18   2   6      335.77      334.78      9.49 o 
 -16   2   6       39.29       35.44      5.89 o 
 -14   2   6        8.21        3.84      6.26 o 
 -12   2   6      487.78      509.39     12.19 o 
 -10   2   6      187.05      185.12      8.40 o 
  -8   2   6      266.62      219.36      8.60 o 
  -6   2   6        1.74        2.84      4.53 o 
  -4   2   6      324.65      350.93      8.36 o 
  -2   2   6      260.33      267.22      7.28 o 
   0   2   6      117.67      114.44      4.63 o 
   2   2   6        1.14       -1.91      3.98 o 
   4   2   6      491.65      486.55      8.73 o 
   6   2   6      452.67      455.19      9.51 o 
   8   2   6      316.18      343.21      6.60 o 
  10   2   6      351.34      369.16      8.75 o 
  12   2   6       52.52       56.02      6.10 o 
  14   2   6      298.46      301.32     14.14 o 
  16   2   6       37.05       30.60      8.93 o 
  18   2   6      131.26      107.65     11.73 o 
  20   2   6       16.63        8.06      9.81 o 
  22   2   6       66.56       66.35     12.39 o 
  24   2   6       35.18       15.19     11.36 o 
  26   2   6       21.87       22.69     12.39 o 
  28   2   6        3.67        7.04     12.87 o 
 -31   3   6        1.13        3.19     12.63 o 
 -29   3   6        0.04       -6.47     13.50 o 
 -27   3   6        5.79       15.82     10.87 o 
 -25   3   6        0.86        4.48      8.57 o 
 -23   3   6      112.94       90.99     10.53 o 
 -21   3   6        8.33       10.99      5.73 o 
 -19   3   6        7.10       -1.35      5.20 o 
 -17   3   6        6.80       -1.33      4.97 o 
 -15   3   6      160.70      162.28      7.69 o 
 -13   3   6        9.03       -0.01      5.79 o 
 -11   3   6       10.79        2.00      5.81 o 
  -9   3   6       64.36       78.62      7.53 o 
  -7   3   6       13.73       13.53      5.33 o 
  -5   3   6        9.44       -4.39      4.39 o 
  -3   3   6       11.91       12.55      4.42 o 
  -1   3   6      348.37      338.35      8.44 o 
   1   3   6      384.19      401.35      8.94 o 
   3   3   6       61.83       60.83      4.42 o 
   5   3   6      181.10      193.01      5.61 o 
   7   3   6      194.77      187.95      7.30 o 
   9   3   6      102.47      118.17      6.45 o 
  11   3   6       63.22       71.74      6.49 o 
  13   3   6      132.62      127.01     11.76 o 
  15   3   6       57.96       60.72      8.70 o 
  17   3   6      112.24      117.00     11.73 o 
  19   3   6       44.32       29.34      9.94 o 
  21   3   6       76.18       66.59     12.17 o 
  23   3   6        0.54      -10.00     10.00 o 
  25   3   6       11.26       12.46     11.88 o 
  27   3   6       14.24       -4.31     12.76 o 
 -30   4   6        0.11        6.63     10.93 o 
 -28   4   6        0.59       -9.20      9.20 o 
 -26   4   6        3.08       -1.50     10.48 o 
 -24   4   6        2.37        8.60     12.48 o 
 -22   4   6        2.48        0.57      6.91 o 
 -20   4   6        8.32       13.70      5.86 o 
 -18   4   6       30.15       36.95      6.41 o 
 -16   4   6      220.50      217.40      8.27 o 
 -14   4   6        7.31       11.93      5.12 o 
 -12   4   6       18.74       11.54      6.13 o 
 -10   4   6       61.17       57.36      7.09 o 
  -8   4   6      187.61      180.88      9.21 o 
  -6   4   6        0.25       -4.85      5.09 o 
  -4   4   6      209.14      164.24      8.74 o 
  -2   4   6      846.83      882.81     22.76 o 
   0   4   6       49.99       55.22      4.77 o 
   2   4   6      114.25       90.41      5.34 o 
   4   4   6      131.21      139.24      7.00 o 
   6   4   6       22.12        3.98      4.07 o 
   8   4   6       12.87       14.17      5.31 o 
  10   4   6      210.77      211.71      8.26 o 
  12   4   6      549.48      566.33     14.08 o 
  14   4   6      377.65      366.67     13.05 o 
  16   4   6       38.27       26.36      8.70 o 
  18   4   6      220.36      214.98     14.69 o 
  20   4   6        8.82       12.68      9.81 o 
  22   4   6        7.51        6.60     10.77 o 
  24   4   6       48.49       54.81     13.23 o 
  26   4   6        6.88        4.53     12.55 o 
 -29   5   6       11.02       22.68     11.25 o 
 -27   5   6        0.00        7.60     10.87 o 
 -25   5   6        5.41       -4.29      9.82 o 
 -23   5   6        9.89        3.28      8.46 o 
 -21   5   6      113.86      106.39      9.22 o 
 -19   5   6       41.07       46.89      7.09 o 
 -17   5   6      165.94      173.91      8.34 o 
 -15   5   6        0.48       -4.03      4.03 o 
 -13   5   6      159.64      130.62      8.02 o 
 -11   5   6      102.28       99.44     10.08 o 
  -9   5   6      320.60      351.78     13.05 o 
  -7   5   6       83.47       84.85      8.33 o 
  -5   5   6       96.71      112.38      8.46 o 
  -3   5   6      567.17      536.05     12.43 o 
  -1   5   6       14.87       15.53      4.61 o 
   1   5   6       70.05       83.16      5.64 o 
   3   5   6        1.75        9.24      4.32 o 
   5   5   6      106.19      102.12      6.83 o 
   7   5   6      460.64      475.96     12.41 o 
   9   5   6     1560.37     1635.08     21.73 o 
  11   5   6      281.15      285.14     12.30 o 
  13   5   6      982.81     1024.59     21.69 o 
  15   5   6        7.70        0.69      7.67 o 
  17   5   6       12.89        0.64      8.00 o 
  19   5   6       81.62       69.22     12.20 o 
  21   5   6       11.03       -5.47     10.00 o 
  23   5   6      112.33      136.96     15.98 o 
  25   5   6       31.09       30.50     13.48 o 
  27   5   6        0.23        5.72     16.92 o 
 -30   6   6       11.17       30.72     14.60 o 
 -28   6   6        8.66      -10.04     10.04 o 
 -26   6   6       29.08       22.62     12.35 o 
 -24   6   6       16.77       14.87     15.43 o 
 -22   6   6       35.69       19.59      9.93 o 
 -20   6   6       44.27       55.51      7.34 o 
 -18   6   6       27.27       26.49      6.00 o 
 -16   6   6       71.51       66.37     10.21 o 
 -14   6   6       66.04       51.69      6.84 o 
 -12   6   6       24.48       24.71      4.89 o 
 -10   6   6       44.79       64.63      7.90 o 
  -8   6   6      419.78      390.37     15.41 o 
  -6   6   6       27.58       29.84      5.88 o 
  -4   6   6      634.79      627.76     14.06 o 
  -2   6   6       81.52       78.36      6.98 o 
   0   6   6      165.75      148.67      8.66 o 
   2   6   6       25.82       12.86      4.55 o 
   4   6   6      149.21      150.00      8.32 o 
   6   6   6      417.81      450.58     12.44 o 
   8   6   6     2084.59     2089.61     27.50 o 
  10   6   6       18.81       21.25      7.55 o 
  12   6   6      903.26      865.87     38.52 o 
  14   6   6       11.92       23.99     12.01 o 
  16   6   6        7.58       -4.60      9.37 o 
  18   6   6        3.83       11.00      9.47 o 
  20   6   6        4.72        5.30     10.47 o 
  22   6   6       77.01       98.74     14.96 o 
  24   6   6       13.78       -1.04     12.20 o 
  26   6   6       24.37       18.51     14.22 o 
 -29   7   6        1.68       21.22     11.46 o 
 -27   7   6        2.91       13.99     10.93 o 
 -25   7   6       27.41       18.02     12.35 o 
 -23   7   6       20.03       -2.45     10.20 o 
 -21   7   6        0.25       -4.46      9.18 o 
 -19   7   6       38.54       22.96      6.82 o 
 -17   7   6       38.30       42.52      6.26 o 
 -15   7   6       56.57       31.48      4.97 o 
 -13   7   6      112.37      105.88      7.88 o 
 -11   7   6       61.38       64.65      6.88 o 
  -9   7   6      527.79      513.57     14.31 o 
  -7   7   6       82.34      128.01      8.79 o 
  -5   7   6      217.86      196.50      9.48 o 
  -3   7   6      354.94      386.24     11.22 o 
  -1   7   6      160.75      173.48      8.59 o 
   1   7   6      341.46      336.80     12.36 o 
   3   7   6      865.56      821.88     22.09 o 
   5   7   6        7.41        9.10      5.69 o 
   7   7   6      874.03      889.52     17.68 o 
   9   7   6      174.61      163.32      9.98 o 
  11   7   6      152.79      135.65     11.80 o 
  13   7   6      316.93      345.56     23.63 o 
  15   7   6       16.70       15.32     24.02 o 
  17   7   6       10.91       18.74     14.50 o 
  19   7   6        1.26      -13.39     14.50 o 
  21   7   6       11.86       15.29     36.67 o 
  23   7   6        2.71      -12.94     12.94 o 
  25   7   6        4.19       -0.93     15.96 o 
 -28   8   6        0.41       19.02     11.64 o 
 -26   8   6        0.57       -9.95     14.27 o 
 -24   8   6        1.89        8.06     10.95 o 
 -22   8   6       15.31       22.15      9.88 o 
 -20   8   6        5.70        0.43      7.96 o 
 -18   8   6       23.39       16.88      6.94 o 
 -16   8   6        6.28        3.96      5.61 o 
 -14   8   6       11.06        7.42      5.99 o 
 -12   8   6      105.39      108.36      8.68 o 
 -10   8   6       39.91       52.15      7.94 o 
  -8   8   6       52.32       37.11     10.59 o 
  -6   8   6       23.68       21.64      6.60 o 
  -4   8   6        5.91        7.38      6.03 o 
  -2   8   6        0.35        1.67      8.12 o 
   0   8   6       62.54       67.93      8.48 o 
   2   8   6      128.09      110.30      9.31 o 
   4   8   6      124.15      145.91      9.03 o 
   6   8   6      162.52      187.18      9.97 o 
   8   8   6        2.40       -1.26      8.48 o 
  10   8   6       71.43       85.08     15.08 o 
  12   8   6      176.29      160.89     21.04 o 
  14   8   6       14.96        8.71     21.49 o 
  16   8   6       23.22        7.02     15.80 o 
  18   8   6        2.61        8.60     16.83 o 
  20   8   6        1.52      -13.77     15.80 o 
  22   8   6       45.79       32.10     20.04 o 
  24   8   6        8.36       -0.11     20.23 o 
 -27   9   6        0.65       -6.50     11.00 o 
 -25   9   6        0.02       -7.11     11.02 o 
 -23   9   6        0.52       -2.37     10.95 o 
 -21   9   6        9.48        3.38      9.31 o 
 -19   9   6        5.28      -11.49     11.49 o 
 -17   9   6        0.81       -7.44      9.09 o 
 -15   9   6       47.51       31.81      6.46 o 
 -13   9   6       28.08       25.16      6.79 o 
 -11   9   6        9.79       16.91      5.89 o 
  -9   9   6       50.09       41.08      7.81 o 
  -7   9   6       80.36       68.46      8.20 o 
  -5   9   6        1.62       -5.68      6.16 o 
  -3   9   6      244.88      214.35     10.71 o 
  -1   9   6       75.78       83.59      9.15 o 
   1   9   6      157.69      147.18     10.23 o 
   3   9   6      109.37      117.30      9.69 o 
   5   9   6      799.45      856.58     18.21 o 
   7   9   6     1137.67     1210.78     24.97 o 
   9   9   6       16.29       18.86     10.92 o 
  11   9   6       57.73       50.45     36.67 o 
  13   9   6       32.76       15.84     20.23 o 
  15   9   6        0.19       -0.56     15.80 o 
  17   9   6       14.06       13.37     21.49 o 
  19   9   6        3.46        3.01     18.71 o 
  21   9   6       47.39       82.28     23.04 o 
  23   9   6        0.19       22.35     55.63 o 
 -26  10   6       12.42       25.67     14.12 o 
 -24  10   6        0.10        7.59     11.63 o 
 -22  10   6        0.24       -1.42     10.95 o 
 -20  10   6        0.09       -7.93      9.88 o 
 -18  10   6        0.25        2.60      7.85 o 
 -16  10   6        3.74       -2.60      7.34 o 
 -14  10   6       79.60      110.55     17.52 o 
 -12  10   6        5.41        3.79      7.62 o 
 -10  10   6      189.30      211.43      9.96 o 
  -8  10   6       75.62       80.38      8.92 o 
  -6  10   6      109.64      113.61      9.50 o 
  -4  10   6      346.44      369.02     14.56 o 
  -2  10   6        9.11       13.04      7.54 o 
   0  10   6        1.80        1.64      8.47 o 
   2  10   6      256.41      233.75     17.05 o 
   4  10   6      176.88      177.29     13.39 o 
   6  10   6        0.12        4.86      8.46 o 
   8  10   6      129.26      124.23     12.49 o 
  10  10   6       10.41        2.84     12.94 o 
  12  10   6      159.59      151.69     22.43 o 
  14  10   6        2.76       -8.78     18.96 o 
  16  10   6        0.20       11.20     18.21 o 
  18  10   6        0.70      -17.61     17.61 o 
  20  10   6       20.11       42.08     21.87 o 
  22  10   6        6.36       33.78     21.87 o 
 -23  11   6       15.95       28.42     16.83 o 
 -21  11   6       17.09       15.11     11.56 o 
 -19  11   6       40.60       49.52     10.48 o 
 -17  11   6       19.54       49.47      8.77 o 
 -15  11   6       61.94       72.14     11.94 o 
 -13  11   6       21.09       15.57      9.85 o 
 -11  11   6      101.73      108.52     11.18 o 
  -9  11   6      194.65      208.62     11.00 o 
  -7  11   6       45.01       22.01     11.01 o 
  -5  11   6      121.58      126.85     16.98 o 
  -3  11   6      221.07      194.04     16.13 o 
  -1  11   6      130.43      136.27     13.32 o 
   1  11   6      867.13      883.60     32.46 o 
   3  11   6        7.11        7.03      9.11 o 
   5  11   6       25.53       19.15     10.08 o 
   7  11   6       29.81       31.23      9.89 o 
   9  11   6        4.39       -9.10     12.72 o 
  11  11   6       21.92       49.65     18.71 o 
  13  11   6       91.67      125.16     22.92 o 
  15  11   6       32.23       20.80     18.71 o 
  17  11   6       17.19        5.98     19.43 o 
  19  11   6       33.66       25.60     21.23 o 
 -22  12   6       22.06       21.19     13.21 o 
 -20  12   6       80.37       83.54     19.09 o 
 -18  12   6        2.74        9.25     11.12 o 
 -16  12   6      248.39      297.08     30.12 o 
 -14  12   6       46.63       66.25     21.53 o 
 -12  12   6       15.03       29.59      9.40 o 
 -10  12   6      163.78      157.12     12.72 o 
  -8  12   6        1.69       -3.88     11.34 o 
  -6  12   6      121.37      134.89     25.83 o 
  -4  12   6      141.12      131.33     17.51 o 
  -2  12   6       45.86       51.55     14.43 o 
   0  12   6      138.39      133.48     18.04 o 
   2  12   6       26.83       18.02     12.94 o 
   4  12   6      197.09      181.20     19.53 o 
   6  12   6       31.24       27.36     14.22 o 
   8  12   6       27.68       29.65     18.71 o 
  10  12   6       32.71       35.95     26.55 o 
  12  12   6       25.27       37.51     20.58 o 
  14  12   6       27.73       45.94     20.58 o 
  16  12   6       14.80       -1.84     18.71 o 
  18  12   6        3.57       -3.64     21.87 o 
 -19  13   6       36.97       29.03     26.51 o 
 -17  13   6        3.27       -8.62     16.04 o 
 -15  13   6       24.76       49.25     14.71 o 
 -13  13   6        0.30        6.32      9.62 o 
 -11  13   6       14.13       43.69     11.00 o 
  -9  13   6       29.02       25.06     12.41 o 
  -7  13   6      113.03      127.40     19.30 o 
  -5  13   6       98.86      130.39     24.10 o 
  -3  13   6      121.44      114.69     17.29 o 
  -1  13   6       26.12       29.69     14.45 o 
   1  13   6        7.53      -12.86     12.86 o 
   3  13   6       38.38       36.26     18.68 o 
   5  13   6       15.19        0.00     25.29 o 
   7  13   6        3.35      -17.70     17.70 o 
   9  13   6       55.81       57.77     22.43 o 
  11  13   6        0.03        1.38     19.43 o 
  13  13   6        0.56      -16.36     16.36 o 
  15  13   6        0.65      -12.31     20.04 o 
 -18  14   6       10.89       20.03     20.23 o 
 -16  14   6       16.57       39.91     24.02 o 
 -14  14   6        4.46       -1.63     11.98 o 
 -12  14   6        1.57        0.89     11.31 o 
 -10  14   6       14.91       17.47      9.78 o 
  -8  14   6        8.06        1.53      9.49 o 
  -6  14   6       50.04       14.28     32.40 o 
  -4  14   6        7.96       11.29     15.22 o 
  -2  14   6       72.87       80.84     25.05 o 
   0  14   6        0.05      -20.96     24.61 o 
   2  14   6        2.56       16.12     19.51 o 
   4  14   6        1.80      -30.34     30.34 o 
   6  14   6        5.79        3.30     20.04 o 
   8  14   6       10.45       15.70     21.49 o 
  10  14   6        0.18       -5.98     19.43 o 
  12  14   6        0.06      -20.04     20.04 o 
  14  14   6        6.76      -19.13     27.82 o 
 -13  15   6        1.90       12.71     13.13 o 
 -11  15   6        0.74       -4.96     11.35 o 
  -9  15   6        6.91       10.04      9.91 o 
  -7  15   6        0.41      -16.00     16.00 o 
  -5  15   6        2.15        3.46     15.96 o 
  -3  15   6        0.33      -17.64     23.26 o 
  -1  15   6        9.64       15.43     16.63 o 
   1  15   6        0.55        9.80     19.51 o 
   3  15   6       31.45       45.52     21.44 o 
   5  15   6        0.16       -1.10     20.04 o 
   7  15   6        7.36        6.64     21.23 o 
   9  15   6       29.90       18.67     22.43 o 
  -8  16   6       11.67       20.23     24.28 o 
  -6  16   6        0.83       -2.11     26.32 o 
  -4  16   6        4.85       17.31     22.43 o 
  -2  16   6        0.03       -5.45     21.44 o 
   0  16   6        5.18      -16.44     20.11 o 
   2  16   6       17.13        0.00     22.92 o 
   4  16   6        0.13        6.32     23.35 o 
 -29   1   7       19.15       16.92     12.72 o 
 -27   1   7        1.94        7.40      8.90 o 
 -25   1   7       13.78        8.07      8.45 o 
 -23   1   7        0.06       -5.69      5.97 o 
 -21   1   7        8.43       -2.23      5.21 o 
 -19   1   7       99.08       83.11      9.82 o 
 -17   1   7      203.26      185.49     10.20 o 
 -15   1   7       44.37       47.61      8.37 o 
 -13   1   7     2535.74     2368.76     33.58 o 
 -11   1   7      148.42      199.22      9.51 o 
  -9   1   7      112.98       92.35      7.41 o 
  -7   1   7      391.05      354.05     10.84 o 
  -5   1   7       93.43      115.53      7.75 o 
  -3   1   7       35.94       30.70      5.25 o 
  -1   1   7       67.33       77.78      5.32 o 
   1   1   7       20.38       23.38      4.18 o 
   3   1   7       13.86       13.08      4.43 o 
   5   1   7        0.94       -0.86      4.19 o 
   7   1   7       24.88       31.02      4.75 o 
   9   1   7      105.61      114.70      6.59 o 
  11   1   7      167.51      155.49      9.99 o 
  13   1   7       47.93       41.47      7.97 o 
  15   1   7       45.69       43.81      8.51 o 
  17   1   7       33.02       15.26      9.16 o 
  19   1   7       10.45       -7.96      8.75 o 
  21   1   7        7.96        7.59      9.88 o 
  23   1   7        5.23       -2.45     10.25 o 
  25   1   7        2.12       11.56     14.60 o 
 -30   2   7       12.31       21.03     13.50 o 
 -28   2   7        8.50       10.26     13.89 o 
 -26   2   7        4.50       16.40      8.80 o 
 -24   2   7        0.07       -3.39      8.43 o 
 -22   2   7        7.64        6.98      5.71 o 
 -20   2   7       12.04        4.24      6.41 o 
 -18   2   7       87.19       80.18     10.28 o 
 -16   2   7      302.77      319.33     12.84 o 
 -14   2   7        0.50        3.82      6.50 o 
 -12   2   7      459.41      416.83     12.60 o 
 -10   2   7       10.90        1.38      5.98 o 
  -8   2   7       37.33       26.48      6.24 o 
  -6   2   7      260.16      269.77      9.42 o 
  -4   2   7       56.65       90.38      6.79 o 
  -2   2   7      199.32      194.97      7.85 o 
   0   2   7        7.12        7.35      4.69 o 
   2   2   7       48.88       64.59      4.86 o 
   4   2   7      267.50      320.32      7.55 o 
   6   2   7        4.72        1.79      3.85 o 
   8   2   7        2.04        0.66      5.43 o 
  10   2   7      489.89      506.80     16.13 o 
  12   2   7       16.71       13.92      6.32 o 
  14   2   7       64.28       59.74     16.06 o 
  16   2   7       14.87       -2.05      7.98 o 
  18   2   7        2.88       -8.58      8.58 o 
  20   2   7        0.71       -7.36      9.64 o 
  22   2   7       20.82      -10.06     10.06 o 
  24   2   7        1.43        3.96     11.36 o 
  26   2   7        3.50       18.35     13.05 o 
 -29   3   7        3.24       12.33     14.60 o 
 -27   3   7        8.39       11.14      9.25 o 
 -25   3   7        2.21        4.97      7.77 o 
 -23   3   7       62.11       54.21      7.45 o 
 -21   3   7        0.04        7.83      5.04 o 
 -19   3   7       63.87       57.67      7.00 o 
 -17   3   7        3.35        8.51      7.58 o 
 -15   3   7       73.83       72.41      8.38 o 
 -13   3   7      108.09       86.75      9.41 o 
 -11   3   7      236.85      251.54     11.00 o 
  -9   3   7        1.94       -5.66      5.84 o 
  -7   3   7       53.09       59.75      7.40 o 
  -5   3   7        0.58        2.84      5.44 o 
  -3   3   7      185.46      188.41      8.35 o 
  -1   3   7       92.52       88.76      6.80 o 
   1   3   7       15.21       19.43      5.02 o 
   3   3   7        8.78        9.80      4.68 o 
   5   3   7      153.19      169.85      7.27 o 
   7   3   7        8.31        5.36      4.53 o 
   9   3   7        1.14       -4.60      4.87 o 
  11   3   7       52.51       44.51      6.98 o 
  13   3   7       43.71       60.07      8.78 o 
  15   3   7       10.99       13.22     11.68 o 
  17   3   7        0.44        1.85      8.87 o 
  19   3   7        2.87        9.03      9.68 o 
  21   3   7        6.03        8.57      9.99 o 
  23   3   7        0.06       13.77     11.76 o 
  25   3   7       46.28       42.79     13.84 o 
 -30   4   7        0.63      -11.22     11.22 o 
 -28   4   7        5.58       34.90     11.80 o 
 -26   4   7       23.83       25.33     12.77 o 
 -24   4   7       40.38       26.06     10.58 o 
 -22   4   7       35.53       26.89      6.63 o 
 -20   4   7       73.84       68.21      8.26 o 
 -18   4   7        1.77       -5.58     10.26 o 
 -16   4   7        4.02       -5.99      7.46 o 
 -14   4   7       56.02       48.21      8.23 o 
 -12   4   7       13.86       -6.93      6.93 o 
 -10   4   7       22.64       15.42      7.59 o 
  -8   4   7       21.14       24.11      6.36 o 
  -6   4   7      106.35       90.24      7.75 o 
  -4   4   7       28.46       24.28      6.15 o 
  -2   4   7        4.39        2.31      5.45 o 
   0   4   7      150.88      149.66      8.47 o 
   2   4   7       71.91       73.71      5.75 o 
   4   4   7      106.81      125.24      7.12 o 
   6   4   7       36.44       30.73      5.87 o 
   8   4   7      429.55      447.96     12.13 o 
  10   4   7       50.97       58.60      7.53 o 
  12   4   7      279.89      295.77     11.67 o 
  14   4   7       71.93       84.31      9.24 o 
  16   4   7       72.76       68.81     10.85 o 
  18   4   7       31.41       35.32     10.68 o 
  20   4   7        5.43        4.41     10.06 o 
  22   4   7        0.29       -4.88     10.20 o 
  24   4   7        0.24      -11.25     11.25 o 
 -29   5   7        0.26       20.54     12.57 o 
 -27   5   7       14.90       18.39     21.89 o 
 -25   5   7        6.68       15.78      8.78 o 
 -23   5   7       16.92       20.28      9.12 o 
 -21   5   7        1.76        3.24     10.56 o 
 -19   5   7        8.17       -0.90      8.10 o 
 -17   5   7        1.26       -6.67     13.14 o 
 -15   5   7        0.14       -1.31      8.37 o 
 -13   5   7        0.32       -6.89      6.89 o 
 -11   5   7        0.05       -6.50      6.50 o 
  -9   5   7        8.55        1.58      6.74 o 
  -7   5   7       32.30       31.27      7.04 o 
  -5   5   7       12.47        4.71      6.76 o 
  -3   5   7        0.01        8.48      5.19 o 
  -1   5   7        0.16       -5.01      5.01 o 
   1   5   7       32.97       32.07      5.73 o 
   3   5   7        7.80        7.58      5.76 o 
   5   5   7       30.57       24.31      6.22 o 
   7   5   7      206.29      208.21      9.92 o 
   9   5   7       16.69        8.50      6.81 o 
  11   5   7        0.67        5.73      7.31 o 
  13   5   7        9.29       14.37      8.61 o 
  15   5   7        5.75       15.21      8.73 o 
  17   5   7        4.23       12.38     10.71 o 
  19   5   7        0.24       -5.34     11.22 o 
  21   5   7        0.34       -9.86      9.86 o 
  23   5   7       20.51       20.95     12.55 o 
 -28   6   7        0.21      -10.95     10.95 o 
 -26   6   7        1.71        8.24      9.97 o 
 -24   6   7        0.85       -9.49      9.49 o 
 -22   6   7        0.35       23.22      9.62 o 
 -20   6   7       17.33       -4.52      8.72 o 
 -18   6   7        1.74        4.58      6.72 o 
 -16   6   7       26.93       26.37     11.76 o 
 -14   6   7       24.69       22.10      9.80 o 
 -12   6   7        2.41        9.85      8.69 o 
 -10   6   7        8.99        8.49      6.73 o 
  -8   6   7       15.73        6.40      6.60 o 
  -6   6   7       83.61       77.58      8.13 o 
  -4   6   7        6.56       -0.32      5.65 o 
  -2   6   7       26.17       15.06      5.75 o 
   0   6   7        0.60       -2.28      5.36 o 
   2   6   7       30.66       31.16      6.71 o 
   4   6   7        0.62        3.56      5.99 o 
   6   6   7      174.29      193.90     10.36 o 
   8   6   7      248.20      280.01     13.45 o 
  10   6   7       27.97       31.05      8.60 o 
  12   6   7      125.67      140.09     12.02 o 
  14   6   7       17.54       15.46     12.01 o 
  16   6   7        0.56       15.17     21.49 o 
  18   6   7        8.55        1.90     15.17 o 
  20   6   7        0.75       -3.72     12.01 o 
  22   6   7        0.73      -12.72     12.72 o 
  24   6   7        8.45        5.38     13.93 o 
 -27   7   7        7.74        8.67     23.50 o 
 -25   7   7        0.00        4.64      9.44 o 
 -23   7   7       12.97       18.91     12.41 o 
 -21   7   7       25.21       19.00      9.52 o 
 -19   7   7       27.60       28.27      9.45 o 
 -17   7   7        8.47       -1.26     12.94 o 
 -15   7   7        0.10       -4.98      8.79 o 
 -13   7   7        5.56       12.44      9.19 o 
 -11   7   7       12.32       -4.24      6.46 o 
  -9   7   7        0.37       -6.15      6.41 o 
  -7   7   7       64.79       45.18      7.55 o 
  -5   7   7       31.28       41.70      7.23 o 
  -3   7   7       54.72       54.38      7.27 o 
  -1   7   7        1.98        2.77      6.55 o 
   1   7   7       67.86       58.41      7.62 o 
   3   7   7       30.83       31.13      7.53 o 
   5   7   7       15.61        3.73      6.84 o 
   7   7   7      292.20      299.83     12.00 o 
   9   7   7       25.96       24.38      9.45 o 
  11   7   7       12.08       18.58     12.01 o 
  13   7   7       54.12       49.52     13.28 o 
  15   7   7        2.26       16.58     14.93 o 
  17   7   7        2.81       -5.19     16.36 o 
  19   7   7        1.74      -14.50     14.50 o 
  21   7   7       10.40      -11.63     16.83 o 
  23   7   7        1.25        5.66     17.23 o 
 -26   8   7        6.28        3.13     11.78 o 
 -24   8   7        6.52        8.28     10.56 o 
 -22   8   7       22.41        6.13     12.21 o 
 -20   8   7        6.07        6.63     13.14 o 
 -18   8   7       48.66       58.16     10.00 o 
 -16   8   7        0.07      -14.01     14.01 o 
 -14   8   7       37.19       49.16     13.74 o 
 -12   8   7        5.73       27.30     11.76 o 
 -10   8   7       40.24       44.04      8.76 o 
  -8   8   7      126.16      152.83     11.49 o 
  -6   8   7        9.45       16.49      7.00 o 
  -4   8   7        6.91        4.83      6.56 o 
  -2   8   7        6.18        8.24      7.17 o 
   0   8   7      186.49      200.23     11.49 o 
   2   8   7       41.99       16.49      8.98 o 
   4   8   7       10.12        9.63     12.85 o 
   6   8   7      172.35      178.27     14.03 o 
   8   8   7       69.22       46.80     13.86 o 
  10   8   7        0.88       17.54     12.01 o 
  12   8   7       92.42       69.90     14.43 o 
  14   8   7       10.94       -3.87     14.50 o 
  16   8   7        0.45       30.85     16.83 o 
  18   8   7        5.72       27.33     17.23 o 
  20   8   7        1.13       14.09     18.21 o 
  22   8   7        2.54       18.47     19.14 o 
 -25   9   7        0.46       -3.68     17.70 o 
 -23   9   7        1.18       -2.53     14.21 o 
 -21   9   7        2.78       12.35     10.77 o 
 -19   9   7       13.02       18.27      9.74 o 
 -17   9   7      104.14      104.02     10.14 o 
 -15   9   7        5.36      -12.35     12.35 o 
 -13   9   7       71.29       46.31     16.50 o 
 -11   9   7        8.50        2.88     12.01 o 
  -9   9   7       54.78       57.85     11.63 o 
  -7   9   7       42.67       53.83     11.20 o 
  -5   9   7      114.09       95.28     11.30 o 
  -3   9   7        5.83        3.54      8.10 o 
  -1   9   7        4.24       14.66     10.82 o 
   1   9   7      159.33      187.22     13.53 o 
   3   9   7        7.79       -6.49      8.00 o 
   5   9   7      172.12      175.38     13.51 o 
   7   9   7      227.98      270.95     17.67 o 
   9   9   7      107.68      113.26     16.22 o 
  11   9   7        1.28        0.50     12.49 o 
  13   9   7       24.09       11.31     15.29 o 
  15   9   7       21.09        7.95     18.21 o 
  17   9   7       35.22       38.59     20.04 o 
  19   9   7       10.80        7.47     21.49 o 
  21   9   7        3.91        6.82     20.04 o 
 -24  10   7       10.26        1.98     16.22 o 
 -22  10   7        8.48        4.33     18.96 o 
 -20  10   7        9.50        8.85     15.79 o 
 -18  10   7       57.97       47.89      9.96 o 
 -16  10   7       13.06       13.23     14.81 o 
 -14  10   7       16.26       -3.12     13.74 o 
 -12  10   7        0.46      -10.73     11.70 o 
 -10  10   7        0.17       -0.63     12.94 o 
  -8  10   7        0.71      -10.30     10.58 o 
  -6  10   7       42.64       45.47     14.05 o 
  -4  10   7       10.92        5.34     12.35 o 
  -2  10   7        5.69       -3.08     11.12 o 
   0  10   7        6.87        1.57      9.51 o 
   2  10   7       56.68       46.60     10.74 o 
   4  10   7        4.50       22.42      9.80 o 
   6  10   7        2.32        5.26      9.41 o 
   8  10   7       53.25       64.48     13.51 o 
  10  10   7       98.07       49.72     15.26 o 
  12  10   7       39.16       38.29     29.08 o 
  14  10   7       52.49       50.27     41.72 o 
  16  10   7        1.36       14.73     25.29 o 
  18  10   7       49.78       68.27     23.69 o 
 -21  11   7       40.11       54.20     16.37 o 
 -19  11   7        0.33       -2.81     10.66 o 
 -17  11   7        3.64        7.59     16.79 o 
 -15  11   7        1.88        2.58     13.90 o 
 -13  11   7        1.47       22.53     14.04 o 
 -11  11   7        2.38      -13.12     13.12 o 
  -9  11   7        0.12       18.76     13.90 o 
  -7  11   7        5.19       17.52     13.74 o 
  -5  11   7       16.82       14.54     24.59 o 
  -3  11   7       57.43       71.33     15.26 o 
  -1  11   7      156.87      153.08     18.17 o 
   1  11   7       77.32       96.89     16.41 o 
   3  11   7       16.69       14.06     12.98 o 
   5  11   7       36.41       34.51     14.69 o 
   7  11   7       10.07       12.87     14.24 o 
   9  11   7       11.33        2.30     14.22 o 
  11  11   7        9.58      -19.83     26.55 o 
  13  11   7        1.57       -5.06     18.21 o 
  15  11   7        5.47       14.07     19.14 o 
  17  11   7       33.45        5.37     21.23 o 
 -20  12   7        2.65        4.83     14.21 o 
 -18  12   7        4.50       31.02     16.53 o 
 -16  12   7        3.44       -3.03     15.45 o 
 -14  12   7        0.72       -1.16     15.26 o 
 -12  12   7        3.65       -4.99     13.74 o 
 -10  12   7        6.38       -0.62     13.90 o 
  -8  12   7        0.17       17.13     13.90 o 
  -6  12   7        1.41       -7.95     12.86 o 
  -4  12   7        2.51       33.23     14.58 o 
  -2  12   7        5.29       14.70     13.90 o 
   0  12   7        0.00        5.35     13.12 o 
   2  12   7        6.97       -4.67     13.28 o 
   4  12   7       48.27       46.09     25.49 o 
   6  12   7       36.52       25.33     20.25 o 
   8  12   7       36.59       36.50     25.29 o 
  10  12   7       31.56       45.11     21.87 o 
  12  12   7        0.76      -21.49     21.49 o 
  14  12   7       15.44        3.79     20.58 o 
  16  12   7        0.13      -20.58     20.58 o 
 -17  13   7       18.96       41.85     23.73 o 
 -15  13   7        0.28      -14.90     14.90 o 
 -13  13   7       16.74        7.55     15.61 o 
 -11  13   7       75.01       83.64     26.18 o 
  -9  13   7        6.26       19.52     15.45 o 
  -7  13   7        6.40        0.61     15.26 o 
  -5  13   7       20.74       43.77     15.61 o 
  -3  13   7        2.24        8.04     14.24 o 
  -1  13   7       44.41       52.77     16.98 o 
   1  13   7        1.38        4.08     15.13 o 
   3  13   7        0.36       28.33     15.04 o 
   5  13   7        4.39        5.75     14.22 o 
   7  13   7        7.72       12.64     20.58 o 
   9  13   7        2.20       24.68     21.87 o 
  11  13   7       11.00      -19.35     20.04 o 
  13  13   7       41.91       59.60     23.35 o 
 -14  14   7        1.36        8.49     22.44 o 
 -12  14   7       11.13       17.76     16.51 o 
 -10  14   7        8.20       13.27     16.78 o 
  -8  14   7       18.61       -3.17     15.53 o 
  -6  14   7        0.11       -1.42     15.45 o 
  -4  14   7       13.32       23.71     16.17 o 
  -2  14   7        4.88       20.01     15.61 o 
   0  14   7        0.54       13.07     15.77 o 
   2  14   7        0.05       15.41     16.35 o 
   4  14   7        1.88        1.26     20.58 o 
   6  14   7       10.10       -9.20     18.71 o 
   8  14   7       16.93       57.08     24.28 o 
  10  14   7        4.02        2.43     21.87 o 
  -9  15   7        1.19       15.74     22.51 o 
  -7  15   7       16.56       13.31     17.16 o 
  -5  15   7        2.37      -15.96     15.96 o 
  -3  15   7        1.11      -15.88     15.93 o 
  -1  15   7        0.02      -15.98     15.98 o 
   1  15   7        2.00        4.12     17.69 o 
   3  15   7        3.73       24.33     35.40 o 
   5  15   7        5.40        9.37     43.69 o 
 -28   0   8        0.01       -5.06     27.82 o 
 -26   0   8        9.06       12.64     25.29 o 
 -24   0   8        2.00       -5.06     25.29 o 
 -22   0   8       73.18      116.78     31.61 o 
 -20   0   8        2.52       -6.16     20.04 o 
 -18   0   8      259.92      322.95     20.83 o 
 -16   0   8        0.93       -5.37     11.95 o 
 -14   0   8      849.19      898.20     31.76 o 
 -12   0   8        7.28       -0.16     10.17 o 
 -10   0   8       74.43       86.60     11.89 o 
  -8   0   8      748.15      860.43     29.55 o 
  -6   0   8      221.51      234.74     14.71 o 
  -4   0   8        0.37        2.17      8.92 o 
  -2   0   8       60.84       39.92      8.96 o 
   0   0   8        0.78       -6.33      6.33 o 
   2   0   8      363.36      364.16     14.51 o 
   4   0   8       51.33       36.24      7.99 o 
   6   0   8       11.85        8.93      7.15 o 
   8   0   8      325.63      331.30     40.46 o 
  10   0   8      265.96      247.02     32.88 o 
  12   0   8      469.20      478.66     22.38 o 
  14   0   8       39.30       48.79     22.76 o 
  16   0   8      158.93      154.87     24.02 o 
  18   0   8        0.43      -12.64     12.64 o 
  20   0   8       25.64       30.88     15.29 o 
  22   0   8       21.48       13.15     15.58 o 
  24   0   8        2.74        4.80     22.76 o 
 -29   1   8        0.31       27.01     22.30 o 
 -27   1   8        0.67       -4.77     16.54 o 
 -25   1   8        0.74       35.12     22.12 o 
 -23   1   8       16.85       22.20     16.26 o 
 -21   1   8       39.87       46.94     17.19 o 
 -19   1   8      134.39       97.69     18.68 o 
 -17   1   8      147.37      144.03     11.98 o 
 -15   1   8      222.92      164.88     12.62 o 
 -13   1   8       49.53       27.29      7.66 o 
 -11   1   8       25.30        9.54      7.43 o 
  -9   1   8       28.28       20.25      6.90 o 
  -7   1   8        2.04        2.07      6.38 o 
  -5   1   8       31.15       35.72      6.87 o 
  -3   1   8       89.54      119.21      9.50 o 
  -1   1   8      108.86      135.39     10.07 o 
   1   1   8       57.60       58.95      6.43 o 
   3   1   8      219.46      240.11     10.90 o 
   5   1   8       18.25       12.09      5.27 o 
   7   1   8       52.45       66.62      7.25 o 
   9   1   8        0.94        6.13      6.33 o 
  11   1   8      594.42      582.85     28.47 o 
  13   1   8       75.82       61.91      8.78 o 
  15   1   8      160.90      133.00     11.11 o 
  17   1   8        1.68       13.23      9.31 o 
  19   1   8        0.05        1.86     10.25 o 
  21   1   8        0.87        4.95     10.85 o 
  23   1   8        0.00        0.58     11.39 o 
 -28   2   8        0.71       24.59     19.92 o 
 -26   2   8        0.04       20.71     23.95 o 
 -24   2   8        0.13      -10.48     15.26 o 
 -22   2   8       13.10        0.95     15.72 o 
 -20   2   8        1.75       22.63     15.04 o 
 -18   2   8      111.36      130.35     25.36 o 
 -16   2   8       20.01       38.48      9.85 o 
 -14   2   8        0.76       -7.71      7.71 o 
 -12   2   8        2.36       -6.49      6.49 o 
 -10   2   8       15.64       28.81      6.90 o 
  -8   2   8      615.90      650.43     24.46 o 
  -6   2   8       49.54       35.19      7.44 o 
  -4   2   8       27.79       27.01      6.74 o 
  -2   2   8      117.00      135.50      8.38 o 
   0   2   8      150.70      162.38     10.12 o 
   2   2   8       96.98       96.60      7.13 o 
   4   2   8      319.06      306.21      9.88 o 
   6   2   8       11.57        5.43      5.70 o 
   8   2   8        0.00        0.00      6.27 o 
  10   2   8       64.97       78.26      7.14 o 
  12   2   8       22.45       27.76      7.21 o 
  14   2   8       42.28       35.77     13.87 o 
  16   2   8       40.27       61.15     11.03 o 
  18   2   8       37.66       35.68     10.52 o 
  20   2   8        6.05       -1.55     10.56 o 
  22   2   8        5.57       -3.85     10.52 o 
 -27   3   8        2.87        3.88     17.74 o 
 -25   3   8        4.96       24.09     15.96 o 
 -23   3   8        0.77       12.78     19.70 o 
 -21   3   8        0.11        7.73     15.04 o 
 -19   3   8        1.73        3.60     15.04 o 
 -17   3   8        0.90        2.31     22.70 o 
 -15   3   8       12.26        7.29      8.50 o 
 -13   3   8        3.08        8.45      7.99 o 
 -11   3   8        8.27        2.01      6.97 o 
  -9   3   8       10.76        0.40      6.44 o 
  -7   3   8       50.96       28.04      7.18 o 
  -5   3   8        0.31        0.29      5.96 o 
  -3   3   8       88.08      102.22      7.88 o 
  -1   3   8       69.60       52.33      7.06 o 
   1   3   8       96.06      100.43      7.69 o 
   3   3   8       88.57       89.17      7.89 o 
   5   3   8        9.68       -1.31      6.40 o 
   7   3   8       62.72       60.91      6.34 o 
   9   3   8        0.17       -6.52      6.52 o 
  11   3   8       51.50       49.38     11.51 o 
  13   3   8       70.76       63.95     11.68 o 
  15   3   8      190.56      197.56     22.36 o 
  17   3   8       24.46       15.03      9.73 o 
  19   3   8        0.01       -3.55     10.20 o 
  21   3   8        1.84        5.40     11.36 o 
  23   3   8        0.49       -4.82     11.86 o 
 -28   4   8        0.12        8.57     18.04 o 
 -26   4   8        4.90        7.07     26.94 o 
 -24   4   8        2.05       13.67     17.51 o 
 -22   4   8        1.15       -2.92     14.43 o 
 -20   4   8        0.72        0.51     14.45 o 
 -18   4   8        4.08       28.36     14.65 o 
 -16   4   8        0.03       -8.03     13.53 o 
 -14   4   8        0.90       -7.75      7.75 o 
 -12   4   8       37.79       32.57      8.45 o 
 -10   4   8       30.88       30.06      7.29 o 
  -8   4   8      140.43      141.62     10.45 o 
  -6   4   8       50.11       49.61      7.37 o 
  -4   4   8       70.96       79.21      7.98 o 
  -2   4   8       32.95       33.46      6.59 o 
   0   4   8       50.21       44.69      7.03 o 
   2   4   8       18.70       17.86      6.24 o 
   4   4   8       63.14       50.05      6.66 o 
   6   4   8      265.24      288.00     12.88 o 
   8   4   8       29.81       36.64      8.05 o 
  10   4   8      248.90      270.69     18.22 o 
  12   4   8       34.50       22.40     15.58 o 
  14   4   8      131.64      136.24     13.00 o 
  16   4   8        0.46       11.43     12.83 o 
  18   4   8        0.03       -1.35     10.94 o 
  20   4   8       26.82       46.45     13.90 o 
  22   4   8        1.08        7.48     13.53 o 
 -27   5   8        0.01        7.16     17.51 o 
 -25   5   8        0.68       29.88     22.92 o 
 -23   5   8        0.17      -13.85     20.04 o 
 -21   5   8        8.17       14.86     19.51 o 
 -19   5   8       10.05       -8.79     17.23 o 
 -17   5   8        4.42       19.51     18.21 o 
 -15   5   8        0.27        2.02     16.83 o 
 -13   5   8        1.16       -6.75      7.96 o 
 -11   5   8       17.69       18.83      8.50 o 
  -9   5   8        0.21       -4.59      7.21 o 
  -7   5   8      389.95      400.72     13.45 o 
  -5   5   8       24.03       12.82      6.93 o 
  -3   5   8      122.20      115.49     10.03 o 
  -1   5   8      255.51      305.37     10.91 o 
   1   5   8       48.98       52.09      7.27 o 
   3   5   8      130.86      158.83      9.64 o 
   5   5   8      604.60      638.81     22.06 o 
   7   5   8        3.14        6.48      7.90 o 
   9   5   8      740.48      816.50     21.96 o 
  11   5   8        3.89        1.88     10.94 o 
  13   5   8        0.93      -12.96     13.01 o 
  15   5   8        5.03       -8.22     13.01 o 
  17   5   8        2.90       17.70     14.93 o 
  19   5   8       22.40       38.22     13.90 o 
  21   5   8        5.65       24.16     18.21 o 
 -26   6   8        0.48       20.23     40.46 o 
 -24   6   8        4.76       -8.40     15.69 o 
 -22   6   8        0.58      -17.70     20.23 o 
 -20   6   8       25.61        0.55     19.14 o 
 -18   6   8        0.05       -4.94     21.49 o 
 -16   6   8        4.37       26.90     22.76 o 
 -14   6   8        0.16       -0.51     16.83 o 
 -12   6   8       57.67       39.19     35.40 o 
 -10   6   8        6.96        9.88      7.92 o 
  -8   6   8      112.05       92.18     10.02 o 
  -6   6   8       67.24       64.87      8.64 o 
  -4   6   8       24.66       17.33      7.48 o 
  -2   6   8        1.52        4.64      7.29 o 
   0   6   8      124.50      121.65     10.33 o 
   2   6   8        0.60       -5.04      7.75 o 
   4   6   8      519.70      572.57     22.98 o 
   6   6   8       55.64       59.97     10.69 o 
   8   6   8      392.32      378.80     20.51 o 
  10   6   8       56.40       65.88     13.27 o 
  12   6   8       18.43       25.77     12.49 o 
  14   6   8       20.23       27.07     14.50 o 
  16   6   8        4.47       -7.31     14.93 o 
  18   6   8        5.72        3.33     15.29 o 
  20   6   8       13.77       -3.25     21.49 o 
 -25   7   8        4.71        5.06     40.46 o 
 -23   7   8        2.07       15.82     16.15 o 
 -21   7   8        6.30       -7.27     15.26 o 
 -19   7   8        0.26       11.42     14.58 o 
 -17   7   8        4.21      -12.69     12.69 o 
 -15   7   8        0.89      -12.20     12.20 o 
 -13   7   8      146.03      114.84     17.03 o 
 -11   7   8       75.40       66.14     14.43 o 
  -9   7   8       50.91       34.87     11.36 o 
  -7   7   8        0.00        7.10      7.57 o 
  -5   7   8       47.65       48.61      9.33 o 
  -3   7   8       16.16        7.47      8.19 o 
  -1   7   8       13.12        8.43      8.06 o 
   1   7   8       39.13       20.06      8.74 o 
   3   7   8       71.12       53.90      9.97 o 
   5   7   8      132.65      123.31     11.66 o 
   7   7   8       34.94       24.09      9.73 o 
   9   7   8      122.66      116.31     17.28 o 
  11   7   8        9.36       -2.90     11.29 o 
  13   7   8       14.24       -4.76     12.49 o 
  15   7   8        4.60       -0.14     14.93 o 
  17   7   8       12.70        9.10     16.83 o 
  19   7   8        0.02       -6.07     16.83 o 
 -24   8   8        1.66       70.80     45.52 o 
 -22   8   8        0.83       -6.37     20.57 o 
 -20   8   8        0.79        3.79     16.17 o 
 -18   8   8        0.40       -5.94     20.06 o 
 -16   8   8       52.91       34.77     16.17 o 
 -14   8   8        7.17       21.06     13.90 o 
 -12   8   8       24.09       25.12     13.74 o 
 -10   8   8       35.52       16.48     12.69 o 
  -8   8   8        2.22       -4.98     10.22 o 
  -6   8   8        6.19        4.74      9.51 o 
  -4   8   8       21.91       36.08     19.23 o 
  -2   8   8       28.75       21.20     11.50 o 
   0   8   8       34.90       33.05      9.23 o 
   2   8   8       45.47       58.91     11.10 o 
   4   8   8       14.23       15.07      9.67 o 
   6   8   8       54.80       72.10     12.81 o 
   8   8   8       16.49       23.18     12.86 o 
  10   8   8        4.07       14.36     12.86 o 
  12   8   8       46.21       34.51     14.01 o 
  14   8   8       27.95       28.28     17.56 o 
  16   8   8       13.88       10.92     18.71 o 
  18   8   8       16.22       16.90     18.71 o 
 -23   9   8        0.42       -7.59     40.46 o 
 -21   9   8        0.52       -1.03     22.40 o 
 -19   9   8        4.47        3.05     15.61 o 
 -17   9   8        3.39      -15.97     17.69 o 
 -15   9   8       12.18       -8.66     18.13 o 
 -13   9   8       30.53       29.09     14.24 o 
 -11   9   8       15.29        6.60     13.26 o 
  -9   9   8        4.33       -6.01     19.89 o 
  -7   9   8        0.27        2.22     11.70 o 
  -5   9   8        7.38      -11.24     11.27 o 
  -3   9   8        7.94       11.27     11.78 o 
  -1   9   8        9.03       -3.12     17.15 o 
   1   9   8       27.08       36.44     13.08 o 
   3   9   8       96.97       98.34     15.26 o 
   5   9   8       10.57       -4.21      9.84 o 
   7   9   8       44.60       45.90     16.00 o 
   9   9   8       27.31        4.35     17.71 o 
  11   9   8       16.39        1.36     21.14 o 
  13   9   8       14.84        9.03     36.67 o 
  15   9   8       29.33       29.71     22.76 o 
  17   9   8       12.19       27.18     19.51 o 
 -20  10   8        0.00       -9.82     15.61 o 
 -18  10   8       12.57      -20.31     22.03 o 
 -16  10   8       28.61       21.38     15.26 o 
 -14  10   8       40.27       45.92     15.45 o 
 -12  10   8       25.02       12.90     13.90 o 
 -10  10   8       56.73       35.11     27.94 o 
  -8  10   8        1.68        9.54     12.86 o 
  -6  10   8       22.55       11.22     12.35 o 
  -4  10   8        0.03        1.99     12.69 o 
  -2  10   8        5.20        4.33     13.28 o 
   0  10   8       41.83       41.11     14.58 o 
   2  10   8        1.58        2.61     12.72 o 
   4  10   8      193.54      178.10     19.04 o 
   6  10   8       19.00        7.52     13.74 o 
   8  10   8       22.45        4.32     14.24 o 
  10  10   8        1.96        1.56     14.45 o 
  12  10   8        0.95        1.08     17.23 o 
  14  10   8        0.04       17.48     19.14 o 
  16  10   8       40.01       47.58     22.92 o 
 -19  11   8        7.48       -5.30     16.35 o 
 -17  11   8       13.06       -6.57     15.45 o 
 -15  11   8        0.28      -13.74     13.74 o 
 -13  11   8       40.67       39.81     24.88 o 
 -11  11   8        2.56      -13.26     13.26 o 
  -9  11   8       29.94       35.09     16.17 o 
  -7  11   8       21.35       41.27     15.69 o 
  -5  11   8        0.32        0.07     13.12 o 
  -3  11   8       44.94       57.22     15.72 o 
  -1  11   8        1.81        0.23     13.27 o 
   1  11   8        0.36       -3.95     12.49 o 
   3  11   8       12.12        7.42     18.51 o 
   5  11   8       55.21       75.11     16.54 o 
   7  11   8        3.12       -2.02     13.90 o 
   9  11   8        1.26       -7.16     14.78 o 
  11  11   8        3.79       16.60     19.14 o 
  13  11   8        7.57        0.32     19.51 o 
 -16  12   8        0.93       -7.48     15.45 o 
 -14  12   8       26.02       47.16     18.27 o 
 -12  12   8       12.97       -6.81     14.81 o 
 -10  12   8       15.56        8.94     27.10 o 
  -8  12   8        0.80      -16.11     16.11 o 
  -6  12   8       44.04       16.56     15.26 o 
  -4  12   8        4.99       -2.22     16.16 o 
  -2  12   8       17.62       16.47     14.58 o 
   0  12   8       18.08       18.81     15.45 o 
   2  12   8        2.02        0.27     17.22 o 
   4  12   8        3.61       16.39     15.45 o 
   6  12   8        1.59       15.75     15.53 o 
   8  12   8        7.04      -15.26     15.26 o 
  10  12   8       49.92       61.63     22.92 o 
  12  12   8       13.94      -19.51     19.51 o 
 -13  13   8       20.23        7.48     25.01 o 
 -11  13   8       11.52       15.18     16.98 o 
  -9  13   8       40.15       29.74     16.35 o 
  -7  13   8       22.24       19.78     17.99 o 
  -5  13   8       13.67       -8.95     21.18 o 
  -3  13   8       23.37       28.96     16.15 o 
  -1  13   8        1.83       -8.46     16.89 o 
   1  13   8        1.40       -0.93     15.12 o 
   3  13   8        3.83       -1.24     15.26 o 
   5  13   8       10.74       10.59     27.53 o 
   7  13   8        0.88        1.21     20.04 o 
   9  13   8       14.43       19.84     22.43 o 
  -8  14   8        3.68      -16.81     16.81 o 
  -6  14   8        4.38       -8.31     16.35 o 
  -4  14   8        6.88       20.89     16.98 o 
  -2  14   8        1.48       -5.90     17.29 o 
   0  14   8        0.52        0.76     21.04 o 
   2  14   8        6.14      -17.84     17.84 o 
   4  14   8        5.96       13.54     21.79 o 
 -25   1   9       16.12       23.18     25.29 o 
 -23   1   9        1.10        7.59     19.67 o 
 -21   1   9       16.09       40.46     19.67 o 
 -19   1   9       16.55       17.60     15.45 o 
 -17   1   9       40.92       31.81     17.63 o 
 -15   1   9       32.36       23.14     14.78 o 
 -13   1   9      117.53      125.06     22.33 o 
 -11   1   9        7.78       11.21     13.53 o 
  -9   1   9        1.14       -3.57      7.91 o 
  -7   1   9      137.61      128.66     10.39 o 
  -5   1   9       16.64       18.90      7.41 o 
  -3   1   9       57.24       55.85      7.88 o 
  -1   1   9       51.72       62.01      8.60 o 
   1   1   9        4.15        4.45      6.01 o 
   3   1   9       18.00        4.21      6.09 o 
   5   1   9       10.19       14.08      6.91 o 
   7   1   9       48.32       39.24     14.45 o 
   9   1   9       32.54       24.49     16.92 o 
  11   1   9        1.76       -6.59      6.59 o 
  13   1   9        0.51        1.54     12.04 o 
  15   1   9       14.80        7.63      9.50 o 
  17   1   9        0.96        6.16      8.85 o 
  19   1   9       12.37       16.46     10.68 o 
  21   1   9       16.45       14.48     11.44 o 
 -26   2   9        4.88       -9.75     22.14 o 
 -24   2   9        1.56       10.99     18.04 o 
 -22   2   9        4.78       33.68     19.48 o 
 -20   2   9       66.12       94.24     54.40 o 
 -18   2   9        8.69       15.47     15.77 o 
 -16   2   9       85.09       57.25     19.29 o 
 -14   2   9       13.07       12.85     15.04 o 
 -12   2   9       24.12       17.67     15.04 o 
 -10   2   9       57.12       71.25     15.71 o 
  -8   2   9        0.69       -1.00      7.18 o 
  -6   2   9      115.68      104.32      9.91 o 
  -4   2   9        4.73       13.45      7.00 o 
  -2   2   9       16.33       32.55      6.95 o 
   0   2   9        0.53       -3.70      5.94 o 
   2   2   9       24.92       48.44      7.80 o 
   4   2   9       15.00       13.58      7.00 o 
   6   2   9       21.87       14.41     10.50 o 
   8   2   9        2.54       -1.34     22.76 o 
  10   2   9       18.96       10.11     15.17 o 
  12   2   9        0.24        0.58      7.22 o 
  14   2   9        6.57        3.21     10.78 o 
  16   2   9        5.29       11.62     10.29 o 
  18   2   9        5.02        1.08      9.94 o 
  20   2   9        8.63        6.56     11.31 o 
 -25   3   9        0.01        7.59     17.29 o 
 -23   3   9        2.08        9.60     18.95 o 
 -21   3   9        9.32       19.32     30.18 o 
 -19   3   9       54.33       99.81     20.54 o 
 -17   3   9        0.94       -4.40     15.26 o 
 -15   3   9       39.51       33.38     18.36 o 
 -13   3   9        7.80       -4.14     14.22 o 
 -11   3   9        8.86       11.26     14.22 o 
  -9   3   9        2.40       -8.09     12.72 o 
  -7   3   9        0.11       -1.45      7.54 o 
  -5   3   9        1.12        2.14      7.25 o 
  -3   3   9       10.83        4.98      6.81 o 
  -1   3   9        0.02       -6.02      6.02 o 
   1   3   9       59.43       50.82      8.00 o 
   3   3   9        2.13        2.34      7.09 o 
   5   3   9        9.12       -4.26      7.16 o 
   7   3   9        4.96        1.14     10.95 o 
   9   3   9        0.00        3.65     15.80 o 
  11   3   9       20.50       19.22      9.51 o 
  13   3   9        5.31        5.17      9.17 o 
  15   3   9        0.37       -6.35     11.63 o 
  17   3   9        4.89       -4.20     14.51 o 
  19   3   9        0.51       13.80     12.20 o 
 -24   4   9        1.49      -16.35     16.35 o 
 -22   4   9        0.06        1.82     17.12 o 
 -20   4   9        0.87      -19.28     19.89 o 
 -18   4   9        0.58       13.23     16.54 o 
 -16   4   9        7.89      -14.43     14.43 o 
 -14   4   9        9.01       -2.38     14.45 o 
 -12   4   9        0.28       -2.75     14.45 o 
 -10   4   9       31.94       44.53     15.71 o 
  -8   4   9        3.59        2.24     14.45 o 
  -6   4   9       72.23       68.03      9.50 o 
  -4   4   9        0.09        7.64      7.43 o 
  -2   4   9        2.13       -0.32      6.74 o 
   0   4   9       49.68       65.69      9.30 o 
   2   4   9        6.20       -3.12      6.45 o 
   4   4   9       17.93       20.78      7.10 o 
   6   4   9        2.78       -6.37     10.95 o 
   8   4   9       62.46       68.26     10.48 o 
  10   4   9        5.00       -4.66      8.52 o 
  12   4   9       41.94       35.40     24.02 o 
  14   4   9       38.72       41.30     13.57 o 
  16   4   9        0.53      -11.31     11.31 o 
  18   4   9        0.34       28.21     15.40 o 
  20   4   9        7.15        0.00     12.94 o 
 -25   5   9        3.30      -25.05     25.05 o 
 -23   5   9        2.85       -9.71     19.17 o 
 -21   5   9        0.49      -15.88     15.98 o 
 -19   5   9        7.47        0.01     15.77 o 
 -17   5   9        1.25       -2.60     17.30 o 
 -15   5   9        2.10      -13.12     14.78 o 
 -13   5   9        0.96       11.10     15.71 o 
 -11   5   9        6.58       54.89     16.54 o 
  -9   5   9        0.39       -5.08     13.74 o 
  -7   5   9        0.24       -2.53     10.90 o 
  -5   5   9        1.20       17.29     11.46 o 
  -3   5   9        0.21       -0.05      7.22 o 
  -1   5   9        1.32        1.11      7.16 o 
   1   5   9        8.42       10.77      7.78 o 
   3   5   9        0.81        2.13      8.80 o 
   5   5   9        7.40       12.98      8.01 o 
   7   5   9        2.24        1.93      9.87 o 
   9   5   9        7.64       -4.93      9.70 o 
  11   5   9        0.08        8.41     10.38 o 
  13   5   9        0.00       19.39     13.57 o 
  15   5   9        2.93      -13.32     13.32 o 
  17   5   9        4.16       40.70     17.23 o 
  19   5   9       16.46       21.07     15.83 o 
 -24   6   9        5.94       24.45     16.79 o 
 -22   6   9        0.02      -14.37     15.74 o 
 -20   6   9        5.03       27.20     16.98 o 
 -18   6   9        1.20       10.01     15.45 o 
 -16   6   9        5.38      -14.50     14.50 o 
 -14   6   9        0.01       20.80     15.26 o 
 -12   6   9        3.88       -4.11     15.26 o 
 -10   6   9        9.39       -2.64     10.46 o 
  -8   6   9        0.45       19.46     10.76 o 
  -6   6   9      101.96       79.57     11.03 o 
  -4   6   9       25.37       23.22     10.68 o 
  -2   6   9        1.78        7.29     16.79 o 
   0   6   9      103.90      108.69     12.41 o 
   2   6   9        0.21       -5.54      8.06 o 
   4   6   9       11.30       10.81      8.15 o 
   6   6   9        0.73        4.06      9.45 o 
   8   6   9        8.17       15.95     11.66 o 
  10   6   9       13.00       21.06     11.50 o 
  12   6   9        0.12        6.03     11.66 o 
  14   6   9        0.44       -6.10     22.76 o 
  16   6   9        0.96       -1.26     31.61 o 
  18   6   9        0.71      -14.93     14.93 o 
 -23   7   9        0.01       31.57     17.70 o 
 -21   7   9        5.61      -15.45     15.45 o 
 -19   7   9        1.01       -8.56     14.81 o 
 -17   7   9        0.13      -10.66     17.41 o 
 -15   7   9        0.76        3.93     13.11 o 
 -13   7   9        8.71      -13.28     13.28 o 
 -11   7   9        9.83       -2.51     11.08 o 
  -9   7   9       14.03       -8.87     10.85 o 
  -7   7   9       15.85       12.11     18.40 o 
  -5   7   9        0.02      -10.10     10.10 o 
  -3   7   9        5.94        1.56      9.92 o 
  -1   7   9       22.14       15.69     11.50 o 
   1   7   9       14.92       28.20     11.66 o 
   3   7   9        0.97       -2.48     10.27 o 
   5   7   9        1.85       -4.43     13.26 o 
   7   7   9        1.49        1.75     11.66 o 
   9   7   9        2.92        4.47     11.66 o 
  11   7   9        3.19       -5.55     13.59 o 
  13   7   9        0.35       -4.85     14.26 o 
  15   7   9        1.29       10.66     18.96 o 
  17   7   9       31.11       65.45     21.49 o 
 -22   8   9        5.49       17.70     27.82 o 
 -20   8   9        0.07       -7.47     31.56 o 
 -18   8   9        0.97       -5.33     15.26 o 
 -16   8   9        0.05       -7.87     23.18 o 
 -14   8   9        5.35      -10.51     18.98 o 
 -12   8   9       13.49       28.12     15.45 o 
 -10   8   9       12.47       19.92     15.02 o 
  -8   8   9       34.78       31.65     15.69 o 
  -6   8   9        7.79        1.65     13.14 o 
  -4   8   9        0.17       -9.52      9.52 o 
  -2   8   9        0.83        1.25     14.00 o 
   0   8   9       23.89       27.43     11.78 o 
   2   8   9        4.93      -10.11     10.11 o 
   4   8   9       21.19       10.75     12.96 o 
   6   8   9        8.84        2.27     13.08 o 
   8   8   9        7.88       -2.73     13.27 o 
  10   8   9        3.46        3.33     15.09 o 
  12   8   9        4.91      -12.49     12.49 o 
  14   8   9        0.77        2.94     14.65 o 
  16   8   9        3.46       17.38     19.51 o 
 -19   9   9        0.11        5.28     20.32 o 
 -17   9   9        1.40       -4.15     15.45 o 
 -15   9   9        0.41       -0.14     24.47 o 
 -13   9   9        8.88       -2.89     14.43 o 
 -11   9   9       11.03       -5.38     14.04 o 
  -9   9   9       19.51       30.72     14.85 o 
  -7   9   9        2.04       -2.85     19.15 o 
  -5   9   9        3.43       -5.93     11.29 o 
  -3   9   9        0.15       -0.52     11.89 o 
  -1   9   9        2.52       12.40     11.98 o 
   1   9   9       27.04       21.34     13.16 o 
   3   9   9        6.34      -12.69     12.69 o 
   5   9   9        8.46        5.14     12.86 o 
   7   9   9        2.86       -5.15     13.27 o 
   9   9   9        0.39      -13.08     13.08 o 
  11   9   9        1.80      -11.56     14.24 o 
  13   9   9       11.33       11.52     15.77 o 
 -18  10   9        0.50       -2.21     16.98 o 
 -16  10   9        0.64      -16.66     34.32 o 
 -14  10   9        0.01        4.47     15.61 o 
 -12  10   9        0.13       -9.28     13.90 o 
 -10  10   9        0.43       10.92     17.10 o 
  -8  10   9       17.86      -12.71     13.00 o 
  -6  10   9        6.74        4.25     16.88 o 
  -4  10   9       32.98       10.36     19.01 o 
  -2  10   9       13.91        4.42     14.43 o 
   0  10   9        6.82       21.90     13.48 o 
   2  10   9       42.67       71.78     15.54 o 
   4  10   9        2.30       -2.89     13.90 o 
   6  10   9       20.25       26.92     15.26 o 
   8  10   9        1.01      -13.13     14.24 o 
  10  10   9        0.92      -14.78     14.78 o 
  12  10   9        0.81      -14.43     14.43 o 
 -15  11   9        0.22      -11.22     14.95 o 
 -13  11   9        1.80      -14.81     14.81 o 
 -11  11   9        4.66       22.35     16.30 o 
  -9  11   9        2.90      -13.53     13.53 o 
  -7  11   9       16.92       14.86     15.61 o 
  -5  11   9       46.74       61.29     17.31 o 
  -3  11   9        3.92        5.27     16.64 o 
  -1  11   9       44.00       44.40     15.98 o 
   1  11   9       12.78       74.92     29.93 o 
   3  11   9        3.84        7.80     14.65 o 
   5  11   9        2.68       13.80     14.58 o 
   7  11   9        0.00        5.27     19.12 o 
   9  11   9        9.10        1.65     15.77 o 
 -12  12   9        0.99       -1.30     18.17 o 
 -10  12   9        0.45       14.35     16.30 o 
  -8  12   9        0.69       -0.82     15.61 o 
  -6  12   9        1.79       -8.90     15.74 o 
  -4  12   9        1.32       -7.34     14.95 o 
  -2  12   9        2.95        8.08     15.74 o 
   0  12   9        3.85       15.08     15.67 o 
   2  12   9        1.03       -9.20     14.28 o 
   4  12   9        0.71      -11.84     15.77 o 
   6  12   9        1.38       -4.56     15.98 o 
  -5  13   9       33.70       68.59     19.42 o 
  -3  13   9        2.51      -15.98     15.98 o 
  -1  13   9        1.90       -8.95     16.30 o 
 -24   0  10        1.22      -22.76     30.34 o 
 -22   0  10       50.65        7.59     30.34 o 
 -20   0  10        4.82       17.70     27.82 o 
 -18   0  10       23.48       27.82     27.82 o 
 -16   0  10        8.61       -2.53     25.29 o 
 -14   0  10        1.71       -5.06     25.29 o 
 -12   0  10        0.94       -7.59     22.76 o 
 -10   0  10        5.93       25.29     25.29 o 
  -8   0  10        0.46       37.93     27.82 o 
  -6   0  10       44.03       27.82     22.76 o 
  -4   0  10       34.50       27.82     22.76 o 
  -2   0  10        2.06      -15.17     20.23 o 
   0   0  10       34.68       53.10     25.29 o 
   2   0  10       15.00        7.18     12.59 o 
   4   0  10       90.38      107.09     14.60 o 
   6   0  10      140.48      164.37     35.40 o 
   8   0  10      237.28      275.65     42.99 o 
  10   0  10       30.09       10.11     27.82 o 
  12   0  10       77.39       52.33     20.23 o 
  14   0  10        1.77       10.26     11.67 o 
  16   0  10        8.07       11.80     13.57 o 
 -23   1  10        7.49       40.46     23.24 o 
 -21   1  10       28.65        7.26     20.50 o 
 -19   1  10       12.70      -15.89     18.71 o 
 -17   1  10        9.58      -15.12     15.12 o 
 -15   1  10        3.76      -16.92     16.92 o 
 -13   1  10        5.78      -16.09     16.09 o 
 -11   1  10        0.46       -1.93     15.12 o 
  -9   1  10       26.81       36.67     16.99 o 
  -7   1  10        1.07       23.92     15.23 o 
  -5   1  10       35.71       69.56     18.77 o 
  -3   1  10        1.77      -10.11     12.94 o 
  -1   1  10       15.52       14.39     13.58 o 
   1   1  10        0.92        8.43     13.14 o 
   3   1  10       15.37       23.53     11.61 o 
   5   1  10        0.07        1.46     16.36 o 
   7   1  10      150.76      182.07     37.93 o 
   9   1  10        0.17      -22.76     22.76 o 
  11   1  10       37.09       29.01     11.67 o 
  13   1  10        0.48       -7.60      7.60 o 
  15   1  10        0.08       -2.34      8.51 o 
  17   1  10        0.35        0.56     10.22 o 
 -22   2  10        7.94       26.40     22.30 o 
 -20   2  10       16.25       43.59     22.30 o 
 -18   2  10       26.01       28.36     18.51 o 
 -16   2  10        7.53        4.28     17.19 o 
 -14   2  10        9.01        0.85     15.77 o 
 -12   2  10       14.67      -14.01     14.01 o 
 -10   2  10        0.02      -15.26     15.26 o 
  -8   2  10       39.66       33.01     19.04 o 
  -6   2  10        1.00        6.20     14.78 o 
  -4   2  10       27.78       35.64     15.04 o 
  -2   2  10       31.25       45.22     15.40 o 
   0   2  10      126.84      112.13     17.40 o 
   2   2  10        1.03       -6.74     13.14 o 
   4   2  10        0.12       -8.30      8.30 o 
   6   2  10        1.32       -0.53     16.36 o 
   8   2  10        0.59      -22.76     25.29 o 
  10   2  10        0.42       27.82     27.82 o 
  12   2  10       17.84        7.59      9.60 o 
  14   2  10        2.82       -2.63      9.31 o 
  16   2  10        1.52       -3.39      9.74 o 
 -23   3  10        0.52      -15.96     17.89 o 
 -21   3  10        1.39       19.68     18.29 o 
 -19   3  10        4.15      -16.78     16.78 o 
 -17   3  10        6.96       -6.73     16.54 o 
 -15   3  10        1.42      -11.27     15.17 o 
 -13   3  10        0.42       -9.62     19.79 o 
 -11   3  10        0.02        4.85     15.71 o 
  -9   3  10        5.09        6.36     17.57 o 
  -7   3  10       15.96       10.36     15.26 o 
  -5   3  10        7.04        8.74     14.45 o 
  -3   3  10       38.80       66.78     17.19 o 
  -1   3  10       97.34       94.61     16.99 o 
   1   3  10        2.24        1.40     13.58 o 
   3   3  10       26.80       20.85      8.77 o 
   5   3  10       35.30       32.87     30.34 o 
   7   3  10       18.89       22.04     22.76 o 
   9   3  10        4.30      -15.17     27.82 o 
  11   3  10       29.56       19.49     11.67 o 
  13   3  10        4.79       16.06     11.67 o 
  15   3  10        3.69       -1.93     13.91 o 
 -22   4  10        0.10        2.73     18.51 o 
 -20   4  10        8.38       29.20     30.07 o 
 -18   4  10        0.31       13.73     20.60 o 
 -16   4  10       10.71      -14.43     14.43 o 
 -14   4  10        0.42       -8.02     16.54 o 
 -12   4  10       12.81        7.27     16.17 o 
 -10   4  10        2.68       -1.60     15.96 o 
  -8   4  10       18.60       -4.46     21.60 o 
  -6   4  10        0.12       -7.65     14.65 o 
  -4   4  10       15.11       18.50     15.96 o 
  -2   4  10        0.13        2.08     14.06 o 
   0   4  10       19.84       47.54     13.14 o 
   2   4  10       71.61       74.72     14.63 o 
   4   4  10        5.09       20.70      8.84 o 
   6   4  10       48.76       52.03     14.56 o 
   8   4  10        0.03       -3.79      8.84 o 
  10   4  10        9.41       -8.31     18.96 o 
  12   4  10        0.69       -5.35     11.67 o 
  14   4  10        2.86       19.95     17.70 o 
  16   4  10        2.84        7.84     21.49 o 
 -21   5  10        0.06       15.27     19.24 o 
 -19   5  10        0.23       -2.35     17.69 o 
 -17   5  10        4.81       -6.39     31.90 o 
 -15   5  10       11.82      -24.08     34.26 o 
 -13   5  10        0.35        8.60     15.45 o 
 -11   5  10       18.02      -15.04     15.04 o 
  -9   5  10        2.69        0.00     19.07 o 
  -7   5  10       63.22       39.24     16.78 o 
  -5   5  10       20.36       34.15     11.18 o 
  -3   5  10       78.77       96.09     14.96 o 
  -1   5  10       77.52       83.53     12.77 o 
   1   5  10      146.57      162.47     14.61 o 
   3   5  10        8.91       12.64     10.38 o 
   5   5  10       29.57       19.02     10.60 o 
   7   5  10       11.08       -3.35     10.48 o 
   9   5  10        0.00       -8.61     10.37 o 
  11   5  10        0.06       11.71     13.78 o 
  13   5  10        0.07        1.69     13.57 o 
  15   5  10        4.50       -4.39     13.78 o 
 -20   6  10        1.00       20.44     18.51 o 
 -18   6  10        0.00       -0.39     16.54 o 
 -16   6  10        5.19       49.00     18.51 o 
 -14   6  10       14.64       20.88     17.16 o 
 -12   6  10        5.64       18.07     12.37 o 
 -10   6  10       15.79        8.46     11.85 o 
  -8   6  10        6.23       -1.75     11.07 o 
  -6   6  10        3.47      -11.96     12.04 o 
  -4   6  10       32.03       21.70     13.87 o 
  -2   6  10       15.36       18.23     11.84 o 
   0   6  10       63.92       62.13     13.86 o 
   2   6  10      101.17      140.24     19.99 o 
   4   6  10       14.64       10.72     11.96 o 
   6   6  10       44.40       34.14     18.77 o 
   8   6  10        0.47       -5.95     10.38 o 
  10   6  10        1.38       -8.16     11.78 o 
  12   6  10        0.12      -10.75     15.58 o 
  14   6  10        1.04       -3.54     15.58 o 
 -19   7  10        0.48      -14.37     14.37 o 
 -17   7  10        2.09      -13.61     13.61 o 
 -15   7  10        7.17       -0.31     15.97 o 
 -13   7  10        1.75        3.45     12.45 o 
 -11   7  10        9.59        2.25     14.68 o 
  -9   7  10        0.47        4.21     12.53 o 
  -7   7  10        2.18      -10.54     16.42 o 
  -5   7  10        1.20      -10.91     10.91 o 
  -3   7  10       25.65       48.70     12.25 o 
  -1   7  10       21.41        7.13     11.78 o 
   1   7  10       63.87       60.70     33.38 o 
   3   7  10        2.93       23.42     12.47 o 
   5   7  10      113.93      121.86     23.73 o 
   7   7  10        1.95       -4.09     15.13 o 
   9   7  10       14.57       -3.02     13.00 o 
  11   7  10        0.50       -3.22     16.53 o 
  13   7  10        2.89       18.21     44.25 o 
 -18   8  10        1.36        5.17     14.82 o 
 -16   8  10        2.56      -12.32     13.38 o 
 -14   8  10        1.06       14.00     14.26 o 
 -12   8  10        3.45      -12.81     12.81 o 
 -10   8  10        0.27        4.07     12.92 o 
  -8   8  10        7.83       -8.07     11.86 o 
  -6   8  10       10.09        9.52     11.71 o 
  -4   8  10        6.19       16.77     13.65 o 
  -2   8  10       20.79       28.38     14.44 o 
   0   8  10        4.07        9.25     13.00 o 
   2   8  10        8.00       18.75     13.54 o 
   4   8  10       21.22       45.82     14.04 o 
   6   8  10        2.28       17.59     14.87 o 
   8   8  10        2.07        7.49     14.43 o 
  10   8  10        0.90       11.40     14.85 o 
 -15   9  10        0.20      -13.01     13.01 o 
 -13   9  10        0.57       26.41     15.03 o 
 -11   9  10        0.03      -10.71     12.54 o 
  -9   9  10        0.04        8.82     14.60 o 
  -7   9  10        3.50        8.57     12.32 o 
  -5   9  10        5.00       13.30     14.71 o 
  -3   9  10        0.01       15.38     15.45 o 
  -1   9  10        0.00       16.94     14.01 o 
   1   9  10        0.89       14.69     14.85 o 
   3   9  10        0.01       11.05     24.06 o 
   5   9  10       11.03       21.55     15.18 o 
   7   9  10        0.04        3.44     14.85 o 
   9   9  10        0.79        1.43     14.43 o 
 -12  10  10        3.39       -6.70     13.51 o 
 -10  10  10        5.58      -20.85     22.44 o 
  -8  10  10        3.67       -1.40     13.17 o 
  -6  10  10        1.23      -17.04     17.04 o 
  -4  10  10       10.25        0.79     15.29 o 
  -2  10  10        1.45        1.42     13.74 o 
   0  10  10       34.56       56.46     16.76 o 
   2  10  10        8.17        7.56     15.04 o 
   4  10  10       15.49       12.44     14.98 o 
   6  10  10        1.50       -8.95     15.98 o 
  -7  11  10        2.80        3.44     15.74 o 
  -5  11  10        2.04      -15.35     20.22 o 
  -3  11  10        0.57        4.96     15.47 o 
  -1  11  10        4.37        0.79     15.29 o 
   1  11  10       11.20       27.10     21.03 o 
 -19   1  11        1.42       62.09     23.69 o 
 -17   1  11        0.18      -15.17     19.67 o 
 -15   1  11        4.85        0.00     19.67 o 
 -13   1  11        1.09      -15.42     17.61 o 
 -11   1  11        3.62        1.26     19.67 o 
  -9   1  11        3.28       11.38     19.67 o 
  -7   1  11        2.70       31.67     18.71 o 
  -5   1  11        0.96      -10.11     17.88 o 
  -3   1  11        2.02       -3.79     17.88 o 
  -1   1  11        0.06       20.10     26.55 o 
   1   1  11        3.33        5.46     16.92 o 
   3   1  11       11.05       17.70     25.29 o 
   7   1  11        3.48       30.34     32.87 o 
   9   1  11        0.01      -25.29     25.29 o 
  11   1  11        0.03       15.17     32.87 o 
 -18   2  11        5.66      -17.61     17.61 o 
 -16   2  11        1.68       -7.71     18.71 o 
 -14   2  11        0.79       20.23     19.67 o 
 -12   2  11        3.61       10.11     19.67 o 
 -10   2  11        2.25        7.13     19.43 o 
  -8   2  11        0.13       -0.80     16.92 o 
  -6   2  11        0.98       32.21     29.36 o 
  -4   2  11        1.23        5.54     15.26 o 
  -2   2  11        6.69       10.61     15.71 o 
   0   2  11        0.57       -3.16     15.04 o 
   2   2  11        0.02      -20.23     20.23 o 
   4   2  11        7.17       -3.91     35.40 o 
   6   2  11        0.70        0.00     30.34 o 
   8   2  11        0.10       -2.53     30.34 o 
  10   2  11        1.72       10.11     30.34 o 
  12   2  11        0.25       27.82     35.40 o 
 -19   3  11       17.31        4.07     36.67 o 
 -17   3  11        0.78       17.70     21.46 o 
 -15   3  11        0.03        7.29     17.69 o 
 -13   3  11        1.16        9.13     17.46 o 
 -11   3  11        3.84        9.23     16.54 o 
  -9   3  11        1.51        1.08     19.33 o 
  -7   3  11        0.20        4.74     16.17 o 
  -5   3  11        7.33       20.01     16.98 o 
  -3   3  11        4.30       32.50     17.46 o 
  -1   3  11        0.58       -4.73     14.45 o 
   1   3  11        8.52        6.50     18.71 o 
   3   3  11        0.55       -5.97     17.07 o 
   5   3  11        3.92      -10.11     18.71 o 
   7   3  11       15.88      111.26     40.46 o 
   9   3  11        0.77        2.53     30.34 o 
  11   3  11        0.01      -10.11     32.87 o 
 -18   4  11        0.85       -6.05     17.16 o 
 -16   4  11        1.90        3.19     25.19 o 
 -14   4  11        1.11       13.79     18.96 o 
 -12   4  11        2.71        4.80     17.51 o 
 -10   4  11        0.02      -20.32     20.32 o 
  -8   4  11        1.10       13.69     17.46 o 
  -6   4  11        6.35      -10.62     19.79 o 
  -4   4  11        2.60       10.08     16.78 o 
  -2   4  11        3.22       18.25     12.41 o 
   0   4  11        3.87       -8.58     15.26 o 
   2   4  11        0.00       -5.00     10.48 o 
   4   4  11        0.01       -3.79      9.83 o 
   6   4  11        4.82       30.34     30.34 o 
   8   4  11        7.67       -7.59     30.34 o 
  10   4  11        0.06        5.06     32.87 o 
 -17   5  11        1.33      -10.17     17.69 o 
 -15   5  11        2.34       -8.50     18.29 o 
 -13   5  11        1.51       12.24     18.29 o 
 -11   5  11        0.01       -9.10     17.29 o 
  -9   5  11        0.01       26.18     18.29 o 
  -7   5  11        0.02        8.91     16.35 o 
  -5   5  11        2.33        3.51     13.42 o 
  -3   5  11        2.53        3.50     11.07 o 
  -1   5  11        3.12        1.95     13.14 o 
   1   5  11        2.50       -3.84     11.78 o 
   3   5  11        0.52      -10.48     10.48 o 
   5   5  11        7.92        7.76     10.86 o 
   7   5  11        0.03        1.82     10.48 o 
   9   5  11        8.30       -6.95     16.44 o 
 -16   6  11        0.56       50.96     23.04 o 
 -14   6  11        0.04      -12.77     12.77 o 
 -12   6  11        0.09       -0.56     12.79 o 
 -10   6  11        0.10      -11.77     11.77 o 
  -8   6  11        1.56        1.82     14.60 o 
  -6   6  11        0.51        6.47     13.08 o 
  -4   6  11        7.10       18.06     12.25 o 
  -2   6  11        2.75       -5.22     12.39 o 
   0   6  11        4.15       -3.15     15.35 o 
   2   6  11        5.36       -0.42     12.34 o 
   4   6  11        5.05        5.62     12.34 o 
   6   6  11       14.87       13.94     12.47 o 
   8   6  11        0.85       -1.40     12.10 o 
 -13   7  11        6.07       12.56     14.36 o 
 -11   7  11        0.07      -12.54     12.54 o 
  -9   7  11        0.62       -3.90     14.23 o 
  -7   7  11        2.62       -1.24     12.51 o 
  -5   7  11        0.07      -11.60     12.41 o 
  -3   7  11        6.37       13.69     17.04 o 
  -1   7  11        2.37        5.66     19.81 o 
   1   7  11        0.24        6.51     12.34 o 
   3   7  11        0.86        6.85     12.47 o 
   5   7  11        1.22       -8.33     12.34 o 
   7   7  11        0.00      -12.10     12.10 o 
 -10   8  11        5.21       -1.89     13.39 o 
  -8   8  11        0.00       -8.96     12.69 o 
  -6   8  11        3.38        7.33     17.23 o 
  -4   8  11        0.19       -1.60     13.82 o 
  -2   8  11        8.60       23.27     15.29 o 
   0   8  11       12.24        9.35     16.87 o 
   2   8  11        4.50      -11.98     15.94 o 
   4   8  11        0.11       -8.18     14.76 o 
  -5   9  11        0.02        8.79     16.76 o 
  -3   9  11        5.54        3.07     15.40 o 
 -14   0  12        3.06       45.52     35.40 o 
 -12   0  12        8.94      -17.70     30.34 o 
 -10   0  12        0.05      -22.76     27.82 o 
  -8   0  12       14.09       -7.59     30.34 o 
  -6   0  12        2.24       10.11     30.34 o 
  -4   0  12        0.21       27.82     30.34 o 
  -2   0  12        0.27       15.17     27.82 o 
   0   0  12       36.76       75.86     35.40 o 
 -13   1  12        2.76        1.72     22.30 o 
 -11   1  12        3.46        2.11     35.40 o 
  -9   1  12        4.65        1.26     21.46 o 
  -7   1  12        1.38       -7.59     19.67 o 
  -5   1  12        3.33      -13.56     19.43 o 
  -3   1  12        0.01       -8.67     22.76 o 
  -1   1  12        2.37      -20.23     20.23 o 
   1   1  12        2.26        5.06     27.82 o 
 -12   2  12        1.44       -7.59     21.46 o 
 -10   2  12        0.88      -19.90     20.50 o 
  -8   2  12        2.59       -0.77     20.50 o 
  -6   2  12        0.04      -19.67     19.67 o 
  -4   2  12        5.43        5.42     18.96 o 
  -2   2  12        0.08       -6.67     19.43 o 
   0   2  12        0.69        5.06     27.82 o 
   2   2  12        0.07      -25.29     25.29 o 
 -11   3  12        0.91       21.54     30.34 o 
  -9   3  12        1.62      -12.42     20.50 o 
  -7   3  12        0.91       -6.93     20.50 o 
  -5   3  12        2.53       18.96     21.46 o 
  -3   3  12        0.00       19.76     18.51 o 
  -1   3  12        4.78       57.72     39.19 o 
   1   3  12        3.56      -11.42     11.42 o 
   3   3  12        2.18        6.88     22.30 o 
 -10   4  12        0.13        3.56     18.29 o 
  -8   4  12        0.49       -4.56     19.20 o 
  -6   4  12        0.48       20.00     19.24 o 
  -4   4  12        0.25       21.49     11.73 o 
  -2   4  12        9.24       14.11     14.55 o 
   0   4  12        0.03       -6.02     27.83 o 
   2   4  12        9.96       20.60     11.08 o 
  -7   5  12        6.61        0.92     19.71 o 
  -5   5  12        1.42        1.60     12.79 o 
  -3   5  12       11.61        8.19     14.41 o 
  -1   5  12       11.77       16.94     16.87 o 
                                                 
